# Supplementary material for: Potential Causal Effects of Cystatin C on Age-Related Macular Degeneration: A Two-Sample Mendelian Randomization Study
Source: Biomedicines. 2025 Nov 20;13(11):2827. doi: 10.3390/biomedicines13112827 (PMC12650711; doi:10.3390/biomedicines13112827)
Supplement: Supplementary file 1 [file biomedicines-13-02827-s001.zip]

Archive with 5 entries (4 files):
- Supp Tables S1-S4/
- Supp Tables S1-S4/Table S1.xlsx
- Supp Tables S1-S4/Table S2.xlsx
- Supp Tables S1-S4/Table S3.xlsx
- Supp Tables S1-S4/Table S4.xlsx
