# Supplementary material for: Potential Causal Effects of Cystatin C on Age-Related Macular Degeneration: A Two-Sample Mendelian Randomization Study
Source: Biomedicines. 2025 Nov 20;13(11):2827. doi: 10.3390/biomedicines13112827 (PMC12650711; doi:10.3390/biomedicines13112827)
Supplement: Supplementary file 1 [file biomedicines-13-02827-s001.zip › Supp Tables S1-S4/Table S1.xlsx]

## Sheet: Sheet1
	Supplementary Table S1 List of single-nucleotide polymorphisms used as instrumental variables in the MR analysis
	Exposure	SNP	Chr	Position	Nearby Gene	Effect Allele	Other Allele	Beta	SE	P-value	F	MR-PRESSO outlier when outcome is AMD	MR-PRESSO outlier when outcome is Dry AMD	MR-PRESSO outlier when outcome is Wet AMD
	Cystatin C	rs7418179	1	858801	LINC02593;SAMD11	G	A	0.02234	0.002918	1.94984e-14	58.6132
	Cystatin C	rs3107157	1	2061969	PRKCZ	C	T	-0.01623	0.002501	8.70964e-11	42.1124
	Cystatin C	rs2791646	1	11133242	EXOSC10	T	C	-0.02251	0.002823	1.54882e-15	63.5813
	Cystatin C	rs12736181	1	15869284	DNAJC16	A	G	0.02361	0.002645	4.36516e-19	79.6784
	Cystatin C	rs2282718	1	25241056	RUNX3	A	G	-0.01805	0.002572	2.23872e-12	49.2507
	Cystatin C	rs6666121	1	27029551	ARID1A	T	G	0.01706	0.002503	9.33254e-12	46.4554
	Cystatin C	rs6694857	1	31851555	FABP3;SERINC2	G	A	-0.02192	0.003423	1.52757e-10	41.0079
	Cystatin C	rs6657897	1	43713441	CFAP57	T	C	0.0153	0.002494	8.47227e-10	37.6348
	Cystatin C	rs499600	1	46039077	AKR1A1;NASP	G	T	-0.03802	0.003362	1.20226e-29	127.888
	Cystatin C	rs150548439	1	46935356	LINC01398;DMBX1	C	A	-0.04201	0.007158	4.38531e-09	34.4447
	Cystatin C	rs1757915	1	56615809	LINC01755;LINC01767	A	G	-0.02149	0.002569	6.0256e-17	69.9753
	Cystatin C	rs10789022	1	56940134	LINC01767;PLPP3	T	C	0.01638	0.002519	7.94328e-11	42.2836
	Cystatin C	rs11207410	1	59612507	HSD52	T	G	-0.01857	0.002514	1.51356e-13	54.5624
	Cystatin C	rs12039166	1	61886402	NFIA	G	A	-0.01854	0.003096	2.10863e-09	35.8606
	Cystatin C	rs3736905	1	67392614	MIER1	G	A	0.02085	0.002579	6.16595e-16	65.3596
	Cystatin C	rs34517439	1	78450517	DNAJB4	A	C	0.04999	0.003776	5.12861e-40	175.268
	Cystatin C	rs1887250	1	82954360	ADGRL2;LINC01362	A	G	0.02141	0.0025	1.07152e-17	73.3421
	Cystatin C	rs10127863	1	89344256	GTF2B	A	G	-0.01901	0.002471	1.44544e-14	59.186
	Cystatin C	rs75641275	1	98327133	DPYD	C	A	0.02895	0.003506	1.47911e-16	68.1826
	Cystatin C	rs17454919	1	100830370	CDC14A	G	A	0.01655	0.00252	5.12861e-11	43.1315
	Cystatin C	rs333947	1	110470764	CSF1	A	G	0.02921	0.003448	2.39883e-17	71.7676
	Cystatin C	rs41276588	1	118148384	LOC100996263	A	G	0.02268	0.002736	1.12202e-16	68.7154
	Cystatin C	rs839608	1	120219035	ZNF697;PHGDH	G	A	-0.01719	0.002509	7.4131e-12	46.9408
	Cystatin C	rs198325	1	150937405	CERS2;SETDB1	T	C	-0.03837	0.002967	2.88403e-38	167.243
	Cystatin C	rs76798800	1	154994978	DCST2	T	G	0.03583	0.002785	7.07946e-38	165.517
	Cystatin C	rs855866	1	159052720	AIM2;CADM3	G	A	-0.01976	0.00314	3.11172e-10	39.6018
	Cystatin C	rs3813622	1	161163633	ADAMTS4	T	C	-0.01636	0.002504	6.45654e-11	42.6872
	Cystatin C	rs4442348	1	163739717	LOC100422212;PBX1	G	A	0.01896	0.002466	1.47911e-14	59.114
	Cystatin C	rs6697844	1	172308238	DNM3	T	C	-0.01659	0.002487	2.5704e-11	44.4981
	Cystatin C	rs77291780	1	182998363	LAMC1	G	A	-0.03125	0.0037	3.01995e-17	71.334
	Cystatin C	rs2057222	1	185067805	RNF2	C	T	-0.01752	0.002571	9.54993e-12	46.437
	Cystatin C	rs16825915	1	186762816	PACERR;PLA2G4A	C	T	-0.06689	0.008028	7.94328e-17	69.4237
	Cystatin C	rs17641524	1	197704717	DENND1B	T	C	0.01934	0.003028	1.68267e-10	40.7945
	Cystatin C	rs77735664	1	200023852	NR5A2	T	C	0.04962	0.008942	2.8774e-08	30.7924
	Cystatin C	rs6593927	1	205151892	DSTYK	C	T	-0.04224	0.005894	7.76247e-13	51.3603
	Cystatin C	rs11240524	1	205539148	MFSD4A	T	C	-0.01417	0.00247	9.72747e-09	32.9114
	Cystatin C	rs7536934	1	207261887	C4BPB	G	A	0.1688	0.02607	9.54993e-11	41.924
	Cystatin C	rs11117815	1	217403176	ESRRG;GPATCH2	T	G	0.01718	0.002732	3.17687e-10	39.5444
	Cystatin C	rs1769798	1	231610039	EGLN1;SNRPD2P2	G	A	0.01861	0.002487	7.07946e-14	55.994
	Cystatin C	rs72749964	1	234740975	IRF2BP2	A	G	0.01889	0.003153	2.07014e-09	35.8935
	Cystatin C	rs10926978	1	243431654	SDCCAG8	C	T	0.01905	0.002633	4.67735e-13	52.3466
	Cystatin C	rs6697193	1	249182887	ZNF692;PGBD2	C	T	-0.02007	0.003385	3.02691e-09	35.1542
	Cystatin C	rs17714252	2	285471	ALKAL2	A	G	0.02784	0.002587	5.12861e-27	115.81
	Cystatin C	rs62106258	2	417167	LINC01865;LINC01874	C	T	-0.05445	0.00573	2.04174e-21	90.2997
	Cystatin C	rs807624	2	15782471	DDX1;LINC01804	T	G	-0.04093	0.002563	2.13796e-57	255.027
	Cystatin C	rs4832596	2	18689354	KCNS3;RDH14	A	C	-0.01765	0.002518	2.39883e-12	49.1335
	Cystatin C	rs3771257	2	20404762	SDC1	T	C	-0.01685	0.002495	1.44544e-11	45.6099
	Cystatin C	rs113992406	2	25995917	ASXL2	G	A	0.06338	0.007024	1.8197e-19	81.4208
	Cystatin C	rs1260326	2	27730940	GCKR	C	T	0.02813	0.002517	5.37032e-29	124.903
	Cystatin C	rs56219475	2	39241107	SOS1	A	G	0.1052	0.01351	6.76083e-15	60.6346
	Cystatin C	rs189877310	2	42222631	C2orf91;PKDCC	G	A	-0.02208	0.00377	4.69894e-09	34.3017
	Cystatin C	rs4952981	2	43428651	LINC02580;ZFP36L2	C	T	-0.02141	0.002469	4.2658e-18	75.1954
	Cystatin C	rs7591218	2	43637998	THADA	G	A	0.01473	0.002692	4.4157e-08	29.9402
	Cystatin C	rs941351	2	54573489	C2orf73	A	G	-0.03044	0.003116	1.54882e-22	95.4321
	Cystatin C	rs10170646	2	54799606	SPTBN1	C	T	0.02127	0.00253	4.2658e-17	70.6796
	Cystatin C	rs141932375	2	58540577	LINC01795;LINC01122	T	C	0.05629	0.00984	1.06414e-08	32.7244
	Cystatin C	rs2049019	2	66671858	MEIS1	A	C	-0.02283	0.002661	9.54993e-18	73.6075
	Cystatin C	rs17720255	2	71162490	ATP6V1B1	T	G	-0.01785	0.002692	3.31131e-11	43.9669
	Cystatin C	rs34760583	2	73847901	ALMS1;NAT8	G	T	-0.04073	0.002965	6.16595e-43	188.703
	Cystatin C	rs2692954	2	96683378	FAHD2CP	G	T	-0.01808	0.002594	3.16228e-12	48.5799
	Cystatin C	rs67648215	2	101661896	TBC1D8	T	C	0.02921	0.003406	9.77237e-18	73.5485
	Cystatin C	rs11683213	2	102904244	IL1RL2;IL1RL1	C	A	-0.01509	0.002492	1.39959e-09	36.6676
	Cystatin C	rs2241978	2	113954006	PSD4	G	A	-0.02072	0.002475	5.7544e-17	70.0856
	Cystatin C	rs28930677	2	120848049	EPB41L5	T	C	0.09983	0.00583	9.77237e-66	293.214
	Cystatin C	rs17624225	2	120924544	EPB41L5	C	T	0.03507	0.005947	3.70681e-09	34.7757
	Cystatin C	rs76512888	2	121993458	TFCP2L1	C	T	-0.04184	0.003554	5.37032e-32	138.595
	Cystatin C	rs11679485	2	137116662	CXCR4;THSD7B	G	A	0.01642	0.002797	4.36516e-09	34.4637
	Cystatin C	rs13413613	2	145531555	TEX41	T	C	-0.0219	0.002863	2.04174e-14	58.5121
	Cystatin C	rs7593570	2	148739393	ORC4	A	G	0.01804	0.002463	2.39883e-13	53.6469
	Cystatin C	rs10930576	2	152212156	LOC101929319	A	C	0.02252	0.003626	5.24807e-10	38.5728
	Cystatin C	rs2138385	2	159670346	DAPL1	C	T	0.0318	0.003834	1.09648e-16	68.7939
	Cystatin C	rs12692738	2	165558252	COBLL1	C	T	0.02427	0.002966	2.75423e-16	66.9572
	Cystatin C	rs12988055	2	169999639	LRP2	C	A	0.04016	0.006161	7.07946e-11	42.4898
	Cystatin C	rs68155726	2	170000582	LRP2	T	G	0.04596	0.007618	1.60325e-09	36.398
	Cystatin C	rs2390793	2	170205123	LRP2	T	C	-0.08641	0.01086	1.77828e-15	63.3094
	Cystatin C	rs114388677	2	176639140	ATP5MC3;LNPK	A	G	0.05598	0.007065	2.34423e-15	62.7829
	Cystatin C	rs7572574	2	176769119	ATP5MC3;LNPK	T	G	0.06366	0.01102	7.62079e-09	33.3711
	Cystatin C	rs863678	2	176974104	HOXD11	T	G	0.04344	0.002635	4.36516e-61	271.781
	Cystatin C	rs4666821	2	183077254	PDE1A	T	G	-0.01382	0.002459	1.92752e-08	31.5863
	Cystatin C	rs55775495	2	198245965	ANKRD44;SF3B1	T	C	0.01653	0.002578	1.42561e-10	41.1131
	Cystatin C	rs10189685	2	203488449	BMPR2;FAM117B	A	G	0.05399	0.00269	1.31826e-89	402.83
	Cystatin C	rs111859325	2	213841096	MIR4776-1;IKZF2	C	T	0.07043	0.009479	1.09648e-13	55.2065
	Cystatin C	rs35048827	2	217956810	LINC01921;DIRC3-AS1	C	T	-0.02052	0.003207	1.57398e-10	40.9408
	Cystatin C	rs55658481	2	219284215	VIL1	A	G	-0.03252	0.002597	5.62341e-36	156.804
	Cystatin C	rs10211596	2	233699415	GIGYF2	A	G	0.01948	0.002471	3.16228e-15	62.1488
	Cystatin C	rs2004374	2	238637833	LRRFIP1	G	A	0.01849	0.003081	1.96789e-09	36.0156
	Cystatin C	rs4621315	3	4590858	ITPR1	C	T	0.01574	0.002476	2.04644e-10	40.4118
	Cystatin C	rs6807915	3	12313846	SYN2;PPARG	C	T	0.01966	0.002576	2.23872e-14	58.2472
	Cystatin C	rs35381236	3	23456161	UBE2E2	C	T	0.01607	0.002905	3.16957e-08	30.6013
	Cystatin C	rs2306623	3	25424929	RARB-AS1	C	T	-0.02827	0.002608	2.18776e-27	117.5
	Cystatin C	rs9809523	3	32721215	DYNC1LI1;CNOT10	G	A	0.01591	0.002754	7.65597e-09	33.3743
	Cystatin C	rs9831084	3	37025661	EPM2AIP1	C	T	-0.01629	0.002471	4.2658e-11	43.4607
	Cystatin C	rs6766334	3	44567065	ZNF852;ZKSCAN7	C	T	0.0164	0.002517	7.24436e-11	42.4543
	Cystatin C	rs2624847	3	50174197	SEMA3F-AS1	T	G	-0.0273	0.00281	2.51189e-22	94.3871
	Cystatin C	rs9879090	3	52648265	PBRM1	C	T	-0.01832	0.002469	1.1749e-13	55.0565
	Cystatin C	rs73079855	3	56555514	ERC2;CCDC66	C	T	0.02393	0.004085	4.72063e-09	34.3164
	Cystatin C	rs2014520	3	69797413	MITF	A	G	-0.01809	0.002512	6.0256e-13	51.8606
	Cystatin C	rs59967356	3	71639294	FOXP1;EIF4E3	C	T	-0.02089	0.003661	1.16413e-08	32.5595
	Cystatin C	rs13066793	3	87037543	VGLL3	G	A	-0.02342	0.004295	4.9545e-08	29.7336
	Cystatin C	rs4378991	3	88132979	CGGBP1;ZNF654	G	T	0.02036	0.00331	7.67361e-10	37.8355
	Cystatin C	rs1495824	3	88733658	CSNKA2IP;EPHA3	A	G	-0.01575	0.002467	1.7338e-10	40.7589
	Cystatin C	rs145868254	3	118766796	IGSF11	T	C	0.0493	0.005741	8.91251e-18	73.7427
	Cystatin C	rs866929	3	121632507	SLC15A2	A	G	0.02632	0.002465	1.25893e-26	114.009
	Cystatin C	rs17282064	3	124454449	UMPS	T	C	0.02521	0.003634	3.98107e-12	48.1256
	Cystatin C	rs61793793	3	132057834	ACPP	A	G	0.03397	0.005759	3.68129e-09	34.7934
	Cystatin C	rs10512987	3	135823077	PPP2R3A	T	C	-0.02872	0.002611	3.80189e-28	120.992
	Cystatin C	rs6764769	3	141100280	ZBTB38	G	A	0.01773	0.002474	7.76247e-13	51.3592
	Cystatin C	rs3762727	3	141664047	TFDP2	G	T	0.02136	0.002737	5.88844e-15	60.905
	Cystatin C	rs73160466	3	149998672	LINC01214	T	C	0.01623	0.002826	9.2045e-09	32.9832
	Cystatin C	rs357503	3	153956812	ARHGEF26	G	A	0.02044	0.00274	8.51138e-14	55.6494
	Cystatin C	rs76273615	3	169092038	MECOM	G	A	0.03224	0.003751	8.51138e-18	73.8747
	Cystatin C	rs17420359	3	171552468	PLD1;TMEM212	A	G	0.01555	0.002805	2.95121e-08	30.7323
	Cystatin C	rs11924682	3	176703075	LINC01209;TBL1XR1	A	G	0.0155	0.002795	2.93765e-08	30.7539
	Cystatin C	rs12639043	3	183477480	YEATS2	T	C	-0.02083	0.003586	6.29506e-09	33.741
	Cystatin C	rs822362	3	186453065	KNG1	C	A	0.02678	0.002549	7.94328e-26	110.378
	Cystatin C	rs9823161	3	193811168	LINC02028;HES1	G	A	0.02454	0.002686	6.45654e-20	83.4713
	Cystatin C	rs34221697	3	195635432	TNK2-AS1	A	G	0.05339	0.007316	2.95121e-13	53.2565
	Cystatin C	rs77592320	4	1000799	IDUA;FGFRL1	T	C	0.03525	0.00505	2.95121e-12	48.7232
	Cystatin C	rs115976359	4	5806512	EVC	A	G	-0.06494	0.01135	1.05682e-08	32.7365
	Cystatin C	rs16874060	4	23737865	GBA3;PPARGC1A	G	A	-0.0405	0.005794	2.75423e-12	48.86
	Cystatin C	rs6826952	4	26460991	RBPJ;CCKAR	C	T	-0.01917	0.00343	2.2751e-08	31.236
	Cystatin C	rs13108018	4	30828614	PCDH7	A	C	-0.015	0.002464	1.1508e-09	37.0596
	Cystatin C	rs28428779	4	55240177	LINC02283;LINC02260	T	C	0.01477	0.0027	4.46684e-08	29.925
	Cystatin C	rs7684939	4	55509189	LINC02260;KIT	A	G	-0.0247	0.002459	1e-23	100.897
	Cystatin C	rs10019833	4	77357592	SHROOM3	C	T	0.08497	0.002498	1e-200	1157.03
	Cystatin C	rs76221190	4	77523809	SHROOM3	G	A	-0.06498	0.008928	3.38844e-13	52.9726
	Cystatin C	rs2510770	4	95479372	PDLIM5	A	G	0.0158	0.00262	1.62555e-09	36.3673
	Cystatin C	rs2571037	4	96138183	UNC5C	A	G	-0.0152	0.002599	4.97737e-09	34.2038
	Cystatin C	rs223374	4	103758301	UBE2D3-AS1	C	T	-0.03509	0.002616	4.89779e-41	179.925
	Cystatin C	rs55855666	4	106304683	PPA2	C	T	0.0263	0.004426	2.81838e-09	35.3093
	Cystatin C	rs1529543	4	126594981	MIR2054;INTU	T	C	0.01421	0.00256	2.85759e-08	30.8112
	Cystatin C	rs1372965	4	128248863	MIR2054;INTU	A	G	0.02241	0.002502	3.38844e-19	80.2249
	Cystatin C	rs893929	4	144187380	USP38;GAB1	A	G	-0.02637	0.002479	1.94984e-26	113.153
	Cystatin C	rs28697973	4	154362650	MND1;TMEM131L	G	A	-0.01423	0.002581	3.46737e-08	30.3972
	Cystatin C	rs7688550	4	157630780	CTSO;PDGFC	C	A	0.0222	0.002636	3.63078e-17	70.9276
	Cystatin C	rs4608848	4	187010104	TLR3;FAM149A	T	C	-0.01535	0.002546	1.64816e-09	36.3496
	Cystatin C	rs17563161	5	497624	SLC9A3	A	G	0.02202	0.002774	2.04174e-15	63.0118
	Cystatin C	rs11133665	5	1188285	CTD-3080P12.3;SLC6A19	A	G	0.0178	0.00271	5.01187e-11	43.1421
	Cystatin C	rs11747675	5	34508603	NONE;RAI14	C	T	0.01506	0.002541	3.0761e-09	35.127
	Cystatin C	rs34046597	5	34729454	RAI14	C	T	-0.01716	0.002472	3.89045e-12	48.1879
	Cystatin C	rs2542713	5	39385641	DAB2	C	A	-0.02706	0.002499	2.5704e-27	117.253
	Cystatin C	rs80138475	5	53304991	ARL15	T	C	-0.04207	0.003896	3.54813e-27	116.602
	Cystatin C	rs17256228	5	67741508	PIK3R1;LINC02198	T	C	0.03984	0.003966	9.77237e-24	100.91
	Cystatin C	rs1045051	5	68695940	RAD17	G	T	-0.01458	0.00264	3.31894e-08	30.5005
	Cystatin C	rs2307111	5	75003678	POC5	C	T	-0.02247	0.00252	4.89779e-19	79.5069
	Cystatin C	rs10044342	5	88178683	MEF2C	C	T	-0.01855	0.003292	1.75388e-08	31.7518
	Cystatin C	rs1852731	5	90392621	ADGRV1	G	A	-0.02819	0.004045	3.23594e-12	48.5683
	Cystatin C	rs2432142	5	96275201	LNPEP	A	G	-0.02196	0.002493	1.25893e-18	77.5926
	Cystatin C	rs2963033	5	108756746	PJA2;MAN2A1	C	A	0.01589	0.002522	2.96483e-10	39.697
	Cystatin C	rs2112454	5	112323738	DCP2	G	A	0.01423	0.00249	1.10408e-08	32.6596
	Cystatin C	rs7341051	5	130367792	CHSY3;HINT1	G	A	-0.02249	0.003304	1e-11	46.3339
	Cystatin C	rs329118	5	133861663	JADE2	T	C	-0.0175	0.002495	2.34423e-12	49.1966
	Cystatin C	rs7729824	5	144581270	KCTD16;PRELID2	A	G	0.01563	0.002547	8.4918e-10	37.6582
	Cystatin C	rs10043775	5	147805120	FBXO38	C	T	-0.01824	0.002762	4.0738e-11	43.6116
	Cystatin C	rs4361503	5	148544809	ABLIM3	C	T	-0.02104	0.00305	5.24807e-12	47.5874
	Cystatin C	rs2163777	5	149436686	CSF1R	G	T	-0.02223	0.003848	7.58578e-09	33.374
	Cystatin C	rs12651794	5	169594544	FOXI1;LINC01187	C	T	-0.01853	0.002713	8.31764e-12	46.65
	Cystatin C	rs10051765	5	176799992	RGS14	C	T	0.05997	0.002611	1e-116	527.539
	Cystatin C	rs17714046	5	180661980	TRIM41	C	T	0.03214	0.005839	3.69828e-08	30.2981
	Cystatin C	rs7766538	6	2523195	GMDS-DT;LINC01600	G	T	-0.02824	0.00298	2.63027e-21	89.8042
	Cystatin C	rs2183065	6	3373453	SLC22A23	C	T	0.01508	0.002562	3.97192e-09	34.6453
	Cystatin C	rs687467	6	7128076	RREB1	G	A	0.03846	0.00289	2.13796e-40	177.102
	Cystatin C	rs10806987	6	24315743	DCDC2	C	T	-0.02189	0.002528	4.7863e-18	74.9786
	Cystatin C	rs9358918	6	26286744	HIST1H4H;BTN3A2	T	C	-0.01614	0.002559	2.83792e-10	39.7802
	Cystatin C	rs56380525	6	26371981	BTN3A2	A	G	-0.02271	0.003734	1.19124e-09	36.9901
	Cystatin C	rs77207841	6	30333670	RPP21;HLA-E	T	C	-0.0309	0.003504	1.14815e-18	77.7658
	Cystatin C	rs2249741	6	31240712	HLA-C	C	A	-0.04581	0.002458	1.7378e-77	347.342
	Cystatin C	rs9271330	6	32582640	HLA-DRB1;HLA-DQA1	A	G	0.03689	0.002795	9.12011e-40	174.202
	Cystatin C	rs3097676	6	33054145	HLA-DPB1	G	A	0.02288	0.003268	2.51189e-12	49.0171
	Cystatin C	rs1155347	6	39146230	SAYSD1;KCNK5	C	T	-0.0186	0.003008	6.26614e-10	38.2358
	Cystatin C	rs1317983	6	43806335	VEGFA;LINC02537	C	T	0.04341	0.002666	1.28825e-59	265.13
	Cystatin C	rs833805	6	44030011	LOC101929705	G	A	0.04956	0.004033	1.02329e-34	151.01
	Cystatin C	rs9381919	6	50931059	TFAP2B;PKHD1	T	G	-0.03725	0.004055	4.0738e-20	84.3861
	Cystatin C	rs9381994	6	51483961	PKHD1	C	T	-0.02214	0.002473	3.54813e-19	80.1506
	Cystatin C	rs6458868	6	52630153	GSTA2;GSTA1	T	C	0.02436	0.002572	2.75423e-21	89.7042
	Cystatin C	rs72868889	6	55666549	BMP5	T	C	0.03029	0.005103	2.91072e-09	35.2328
	Cystatin C	rs9361669	6	81573241	BCKDHB;TENT5A	T	G	-0.02098	0.003259	1.21619e-10	41.4421
	Cystatin C	rs9361858	6	82464216	TENT5A;LINC01526	G	T	0.03801	0.002509	8.12831e-52	229.506
	Cystatin C	rs9444543	6	88450687	AKIRIN2;LOC101928911	A	G	-0.01831	0.002472	1.28825e-13	54.863
	Cystatin C	rs854917	6	90127390	RRAGD;ANKRD6	T	C	-0.02117	0.002808	4.67735e-14	56.8391
	Cystatin C	rs12662778	6	100849326	SIM1	C	T	0.01682	0.002568	5.88844e-11	42.9005
	Cystatin C	rs2802288	6	108896215	FOXO3	G	A	0.01574	0.002545	6.30957e-10	38.2502
	Cystatin C	rs1933736	6	116387255	FRK;NT5DC1	C	T	0.02349	0.00251	7.94328e-21	87.5828
	Cystatin C	rs6900852	6	126223073	NCOA7	A	G	-0.01646	0.002476	3.01995e-11	44.1935
	Cystatin C	rs9493650	6	133903452	TARID	G	T	-0.01714	0.002919	4.32514e-09	34.4789
	Cystatin C	rs6930773	6	136015501	LINC00271	T	G	0.01547	0.002522	8.51138e-10	37.6262
	Cystatin C	rs76897269	6	154847341	CNKSR3;SCAF8	C	T	-0.01877	0.003274	9.84011e-09	32.8678
	Cystatin C	rs1554447	6	154983792	CNKSR3;SCAF8	T	C	-0.02538	0.003481	3.01995e-13	53.1588
	Cystatin C	rs117109638	6	160887192	LPAL2	A	G	0.08961	0.01112	7.76247e-16	64.9387
	Cystatin C	rs6904785	6	169311231	SMOC2;LOC105378146	A	G	0.01611	0.002468	6.76083e-11	42.6089
	Cystatin C	rs13221801	7	626608	PRKAR1B	C	A	-0.01541	0.002521	9.90832e-10	37.3645
	Cystatin C	rs62435145	7	1286567	UNCX;MICALL2	T	G	0.05766	0.002747	7.4131e-98	440.587
	Cystatin C	rs17643734	7	17162882	AGR3;AHR	G	A	0.04142	0.005299	5.37032e-15	61.0988
	Cystatin C	rs1880241	7	22759469	LOC401312;LOC541472	G	A	-0.01365	0.002468	3.14051e-08	30.5897
	Cystatin C	rs11768336	7	25791691	LOC646588	T	C	0.02923	0.002845	9.33254e-25	105.558
	Cystatin C	rs887619	7	28421885	CREB5	C	T	-0.06171	0.01043	3.22849e-09	35.006
	Cystatin C	rs112138489	7	42259494	GLI3	T	C	0.0239	0.004338	3.57273e-08	30.3541
	Cystatin C	rs700750	7	46753491	LOC730338;TNS3	A	C	0.03643	0.002544	1.69824e-46	205.061
	Cystatin C	rs60767324	7	50732659	GRB10	C	T	0.03774	0.004389	7.94328e-18	73.9388
	Cystatin C	rs74710826	7	65444224	GUSB	T	C	0.04613	0.008183	1.72584e-08	31.7791
	Cystatin C	rs34594435	7	72977249	BCL7B;TBL2	T	C	0.03024	0.003093	1.41254e-22	95.5881
	Cystatin C	rs10953356	7	77449598	PHTF2	G	A	0.03714	0.002706	7.24436e-43	188.377
	Cystatin C	rs380175	7	101797832	CUX1	T	C	-0.01532	0.002511	1.04472e-09	37.2241
	Cystatin C	rs543883	7	105382556	ATXN7L1	G	A	0.02084	0.003713	1.99986e-08	31.5025
	Cystatin C	rs9791733	7	107041730	COG5	C	T	-0.03042	0.002931	3.0903e-25	107.718
	Cystatin C	rs17151639	7	127637816	SND1-IT1	G	A	-0.0231	0.002758	5.49541e-17	70.1513
	Cystatin C	rs3757387	7	128576086	KCP;IRF5	C	T	0.0407	0.002473	7.4131e-61	270.857
	Cystatin C	rs11556924	7	129663496	ZC3HC1	T	C	-0.01981	0.002522	3.98107e-15	61.6991
	Cystatin C	rs6963999	7	134499525	CALD1	C	A	0.01458	0.002474	3.75837e-09	34.7309
	Cystatin C	rs62485450	7	140667778	BRAF;MRPS33	A	G	0.04288	0.006569	6.76083e-11	42.61
	Cystatin C	rs10224210	7	151413194	PRKAG2	C	T	0.07273	0.002735	7.94328e-156	707.152
	Cystatin C	rs288762	7	155633556	SHH;LOC389602	C	T	0.03622	0.002564	2.75423e-45	199.554
	Cystatin C	rs2177556	7	156265466	LINC01006	G	A	0.03679	0.004443	1.23027e-16	68.5657
	Cystatin C	rs849086	7	156420066	LINC01006	G	A	0.02644	0.002744	5.7544e-22	92.8442
	Cystatin C	rs11995449	8	8559898	CLDN23	A	G	-0.0256	0.002873	5.01187e-19	79.3978
	Cystatin C	rs3736147	8	22471824	CCAR2	A	G	-0.02411	0.00263	5.01187e-20	84.0394
	Cystatin C	rs6999484	8	23728271	STC1;ADAM28	A	G	0.06006	0.002498	1e-127	578.077
	Cystatin C	rs57583541	8	30207179	DCTN6;RBPMS-AS1	G	T	-0.02037	0.003033	1.86209e-11	45.1063
	Cystatin C	rs4739391	8	35030630	LINC01288;UNC5D	A	G	-0.01444	0.002549	1.46555e-08	32.0918
	Cystatin C	rs2978457	8	42324760	SLC20A2	C	T	-0.01518	0.002464	7.21107e-10	37.9544
	Cystatin C	rs9650306	8	52999459	PCMTD1;ST18	G	T	0.01632	0.002934	2.66686e-08	30.94
	Cystatin C	rs11557049	8	66692011	PDE7A	T	C	0.04169	0.004922	2.39883e-17	71.7432
	Cystatin C	rs55748225	8	72657719	EYA1;MSC	A	G	-0.0324	0.004711	6.16595e-12	47.3003
	Cystatin C	rs34540619	8	79615316	ZC2HC1A	A	G	0.0274	0.004698	5.45758e-09	34.0154
	Cystatin C	rs272611	8	81443787	ZBTB10;ZNF704	C	T	0.04799	0.006703	8.12831e-13	51.2582
	Cystatin C	rs1693556	8	101675732	SNX31;PABPC1	T	G	0.02024	0.003425	3.41979e-09	34.9221
	Cystatin C	rs3133531	8	101832938	PABPC1;YWHAZ	T	C	0.02908	0.005186	2.06538e-08	31.443
	Cystatin C	rs17627747	8	113181316	LINC02237;CSMD3	C	T	-0.01731	0.002966	5.29663e-09	34.0606
	Cystatin C	rs10092747	8	120749166	TAF2	T	C	-0.02463	0.003145	4.7863e-15	61.3321
	Cystatin C	rs6470361	8	126510338	TRIB1;LINC00861	G	A	-0.01719	0.002743	3.68129e-10	39.2735
	Cystatin C	rs2114355	8	128880751	PVT1	A	G	-0.0148	0.002572	8.77001e-09	33.1117
	Cystatin C	rs10283362	8	134332960	NDRG1;ST3GAL1	T	C	-0.02407	0.003414	1.7378e-12	49.7079
	Cystatin C	rs11166592	8	135577008	ZFAT	T	G	0.01421	0.002496	1.24738e-08	32.4115
	Cystatin C	rs529045	9	217397	DOCK8	A	G	-0.01519	0.002464	7.14496e-10	38.0044
	Cystatin C	rs4741847	9	3726443	RFX3-AS1;GLIS3	A	G	0.01362	0.002489	4.48745e-08	29.9436
	Cystatin C	rs10810065	9	13982870	LINC00583;NFIB	C	T	0.01789	0.002796	1.59221e-10	40.9399
	Cystatin C	rs498010	9	14116484	NFIB	T	C	-0.02923	0.003212	9.12011e-20	82.8145
	Cystatin C	rs1999032	9	16416995	BNC2	C	T	-0.0175	0.002485	1.90546e-12	49.5933
	Cystatin C	rs10813836	9	32561617	NDUFB6	G	A	-0.01769	0.002656	2.75423e-11	44.3608
	Cystatin C	rs3750434	9	35739876	GBA2	A	G	-0.0137	0.002496	4.05509e-08	30.1267
	Cystatin C	rs76168547	9	71168445	LINC01506;PIP5K1B	C	T	-0.05645	0.00742	2.81838e-14	57.8789
	Cystatin C	rs10781059	9	71219807	LINC01506;PIP5K1B	G	A	0.01486	0.002622	1.4388e-08	32.1198
	Cystatin C	rs10746942	9	71434465	PIP5K1B	A	G	-0.03078	0.002538	7.24436e-34	147.08
	Cystatin C	rs78343805	9	92264395	UNQ6494	T	C	-0.05306	0.006698	2.34423e-15	62.7544
	Cystatin C	rs9409710	9	97009024	LINC02603	G	A	0.0167	0.002672	4.1115e-10	39.0625
	Cystatin C	rs183342753	9	104174108	ZNF189;ALDOB	C	T	-0.102	0.01479	5.24807e-12	47.5624
	Cystatin C	rs10816447	9	109597525	LINC01505;ZNF462	A	G	0.01604	0.002929	4.37522e-08	29.9896
	Cystatin C	rs571717	9	112801574	PALM2-AKAP2	C	T	-0.02366	0.002526	7.24436e-21	87.733
	Cystatin C	rs888401	9	119207606	ASTN2	C	T	-0.01792	0.0026	5.62341e-12	47.5039
	Cystatin C	rs1220795	9	132253919	LINC00963	A	G	0.01703	0.002497	8.91251e-12	46.5149
	Cystatin C	rs62586005	9	133007856	MIR12126;HMCN2	C	T	0.04774	0.008267	7.6913e-09	33.3479
	Cystatin C	rs10122824	9	139109861	QSOX2	G	T	0.02144	0.002613	2.29087e-16	67.3241
	Cystatin C	rs7390308	9	140107714	NDOR1	G	A	-0.02314	0.00333	3.71535e-12	48.2879
	Cystatin C	rs35772020	10	863482	LARP4B	A	G	0.06939	0.004595	1.62181e-51	228.046
	Cystatin C	rs77588877	10	16837584	RSU1	G	T	0.06784	0.01216	2.44906e-08	31.1247
	Cystatin C	rs7922838	10	23895239	OTUD1;KIAA1217	G	T	-0.02188	0.003056	7.94328e-13	51.2611
	Cystatin C	rs2486640	10	28824264	WAC	T	G	-0.02286	0.002463	1.69824e-20	86.1437
	Cystatin C	rs2492469	10	35182045	PARD3-AS1;CUL2	A	G	0.01411	0.002581	4.59198e-08	29.8867
	Cystatin C	rs10821907	10	52648454	A1CF;PRKG1	T	C	-0.03673	0.003247	1.12202e-29	127.961
	Cystatin C	rs224143	10	64477836	ZNF365;ADO	A	G	-0.01975	0.002518	4.36516e-15	61.5209
	Cystatin C	rs1538311	10	76415509	ADK	T	G	-0.0238	0.002513	2.75423e-21	89.6951
	Cystatin C	rs3195899	10	82196293	PRXL2A	C	T	-0.01821	0.002803	8.12831e-11	42.206
	Cystatin C	rs2068888	10	94839642	CYP26A1;MYOF	A	G	0.02744	0.002471	1.20226e-28	123.317
	Cystatin C	rs11190774	10	102724861	SLF2	C	T	0.02555	0.004665	4.3451e-08	29.997
	Cystatin C	rs9420867	10	103853780	HPS6;LDB1	A	G	0.01445	0.002604	2.8774e-08	30.7931
	Cystatin C	rs7083543	10	118616110	ENO4	T	C	0.0188	0.002807	2.0893e-11	44.8571
	Cystatin C	rs10901812	10	126419384	FAM53B	A	G	-0.05032	0.002791	1.09648e-72	325.059
	Cystatin C	rs11016847	10	131412157	MGMT	A	G	-0.0188	0.002753	8.70964e-12	46.6341
	Cystatin C	rs75184896	10	134372681	INPP5A	A	G	0.02473	0.003883	1.90985e-10	40.5614
	Cystatin C	rs3809112	11	307036	IFITM5;IFITM2	C	T	-0.01934	0.002626	1.77828e-13	54.2405
	Cystatin C	rs3842763	11	2179204	INS-IGF2	T	G	-0.03599	0.002926	9.12011e-35	151.292
	Cystatin C	rs81205	11	2798804	KCNQ1	C	A	0.01976	0.002518	4.2658e-15	61.5832
	Cystatin C	rs410335	11	2927378	SLC22A18	C	T	-0.01746	0.0025	2.81838e-12	48.7763
	Cystatin C	rs1983100	11	4658000	TRIM68;OR51D1	T	C	0.01371	0.00251	4.67735e-08	29.8351
	Cystatin C	rs57677839	11	17028189	PLEKHA7	A	G	0.01846	0.002721	1.14815e-11	46.0263
	Cystatin C	rs2237916	11	17952971	SERGEF	C	A	-0.01631	0.002517	9.33254e-11	41.9896
	Cystatin C	rs11029928	11	27319188	BBOX1-AS1;CCDC34	A	G	0.02115	0.002662	1.94984e-15	63.1255
	Cystatin C	rs564832	11	30418246	MPPED2	C	T	0.01564	0.002655	3.78443e-09	34.7012
	Cystatin C	rs148185902	11	30718534	MPPED2;DCDC1	A	G	0.1554	0.01108	1.09648e-44	196.708
	Cystatin C	rs3925584	11	30760335	MPPED2;DCDC1	C	T	-0.05456	0.002466	1.99526e-108	489.511
	Cystatin C	rs10838681	11	47275064	NR1H3	A	G	-0.025	0.002774	1.99526e-19	81.2208
	Cystatin C	rs174547	11	61570783	FADS1	C	T	-0.01811	0.002586	2.51189e-12	49.0433
	Cystatin C	rs11227279	11	65495211	RNASEH2C;AP5B1	A	G	0.03629	0.002586	9.77237e-45	196.932
	Cystatin C	rs7104410	11	69231226	MYEOV;LOC102724265	A	C	0.01911	0.002624	3.31131e-13	53.0388
	Cystatin C	rs12289477	11	86055472	HIKESHI	G	A	0.01686	0.002691	3.75837e-10	39.2543
	Cystatin C	rs2375030	11	87176995	TMEM135;LINC02711	C	A	-0.01434	0.002575	2.55859e-08	31.013
	Cystatin C	rs117680242	11	102265288	BIRC2;TMEM123	T	G	0.04448	0.007001	2.09894e-10	40.3654
	Cystatin C	rs7944897	11	111197910	COLCA2;MIR4491	G	A	0.02194	0.002465	5.49541e-19	79.2208
	Cystatin C	rs7123220	11	122508163	MIR100HG;UBASH3B	T	C	-0.02703	0.002536	1.58489e-26	113.604
	Cystatin C	rs609017	11	128582944	FLI1	T	C	0.01416	0.002573	3.7325e-08	30.2863
	Cystatin C	rs60745822	11	130051899	ST14	T	C	-0.03633	0.005989	1.30617e-09	36.7978
	Cystatin C	rs12423058	12	2064666	DCP1B	C	T	-0.04493	0.006222	5.12861e-13	52.145
	Cystatin C	rs11064153	12	6488450	LTBR	C	T	-0.01657	0.003026	4.37522e-08	29.9852
	Cystatin C	rs7303171	12	6685605	CHD4	C	T	0.02504	0.003306	3.63078e-14	57.3671
	Cystatin C	rs117113238	12	12209203	BCL2L14	A	G	-0.04126	0.00439	5.49541e-21	88.3343
	Cystatin C	rs10846157	12	15325031	RERG	C	A	-0.04173	0.003066	3.46737e-42	185.248
	Cystatin C	rs73063122	12	21361213	SLCO1B1	C	A	-0.03544	0.003354	4.2658e-26	111.651
	Cystatin C	rs1551210	12	42865874	PRICKLE1	T	C	-0.0191	0.002495	1.90546e-14	58.6038
	Cystatin C	rs7307367	12	48178212	HDAC7	A	G	-0.02165	0.003118	3.80189e-12	48.2129
	Cystatin C	rs836968	12	50267335	FAIM2	T	C	-0.03262	0.002791	1.51356e-31	136.599
	Cystatin C	rs1106766	12	57809456	R3HDM2	T	C	-0.03443	0.002864	2.81838e-33	144.52
	Cystatin C	rs10877951	12	63485882	PPM1H;AVPR1A	C	T	-0.02059	0.002623	4.16869e-15	61.6192
	Cystatin C	rs61921604	12	66317537	HMGA2	A	C	0.0259	0.004202	7.09578e-10	37.9916
	Cystatin C	rs11115058	12	82263427	PPFIA2;LINC02426	C	T	0.02166	0.002738	2.51189e-15	62.5821
	Cystatin C	rs324769	12	83969240	TMTC2;SLC6A15	T	C	-0.01669	0.002475	1.58489e-11	45.4739
	Cystatin C	rs7967047	12	93785849	NUDT4P2	G	A	0.0158	0.00271	5.50808e-09	33.9919
	Cystatin C	rs144544664	12	109322564	SVOP	A	G	0.03939	0.00667	3.52371e-09	34.8755
	Cystatin C	rs3184504	12	111884608	SH2B3	C	T	-0.07356	0.00246	1.99526e-196	894.156
	Cystatin C	rs1169300	12	121431225	HNF1A	A	G	0.04767	0.002713	4.2658e-69	308.738
	Cystatin C	rs12369201	12	122350882	PSMD9	G	A	0.01779	0.003114	1.12202e-08	32.6373
	Cystatin C	rs12367963	12	124815504	NCOR2	T	C	0.02598	0.004308	1.6293e-09	36.3686
	Cystatin C	rs2442455	13	21189941	IFT88	A	G	0.02294	0.003511	6.45654e-11	42.6899
	Cystatin C	rs117276254	13	28587117	FLT3	G	A	0.04437	0.007598	5.236e-09	34.102
	Cystatin C	rs76428106	13	28604007	FLT3	C	T	0.09309	0.0113	1.7378e-16	67.8655
	Cystatin C	rs17447487	13	41495245	SUGT1P3;TPTE2P5	T	C	-0.02524	0.004417	1.09901e-08	32.6531
	Cystatin C	rs601896	13	47057627	LINC01198;LRCH1	A	G	-0.01645	0.002991	3.77572e-08	30.2482
	Cystatin C	rs9526446	13	48689335	MED4;ITM2B	C	T	-0.02577	0.002771	1.41254e-20	86.488
	Cystatin C	rs118081390	13	49671053	FNDC3A	A	G	-0.08371	0.004791	2.29087e-68	305.283
	Cystatin C	rs41284816	13	50655989	DLEU2	T	G	0.05236	0.009136	1e-08	32.8463
	Cystatin C	rs303968	13	72340143	DACH1	C	T	-0.03989	0.002523	2.5704e-56	249.973
	Cystatin C	rs9573671	13	76429311	LMO7	A	G	0.01452	0.002624	3.14051e-08	30.62
	Cystatin C	rs80349010	13	96130011	CLDN10	C	T	0.05174	0.004074	6.0256e-37	161.291
	Cystatin C	rs113594510	13	96130107	CLDN10	C	T	-0.04236	0.007149	3.11889e-09	35.1092
	Cystatin C	rs9513150	13	97124434	HS6ST3	A	G	0.02193	0.003085	1.20226e-12	50.5321
	Cystatin C	rs7333641	13	98019036	MBNL2	T	C	-0.02074	0.00278	8.51138e-14	55.658
	Cystatin C	rs630943	13	110877046	COL4A1	G	A	-0.02039	0.002794	2.95121e-13	53.2576
	Cystatin C	rs9521724	13	111022143	COL4A2	C	T	0.01685	0.002547	3.63078e-11	43.7665
	Cystatin C	rs1135498	13	115052938	UPF3A	C	T	-0.02164	0.003485	5.30884e-10	38.5575
	Cystatin C	rs7157021	14	23598952	SLC7A8	G	A	0.01516	0.002488	1.11429e-09	37.1277
	Cystatin C	rs4981832	14	31745633	HECTD1;HEATR5A	T	C	0.01971	0.002511	4.16869e-15	61.6141
	Cystatin C	rs74845792	14	37915357	MIPOL1	T	G	0.01984	0.002719	2.95121e-13	53.2433
	Cystatin C	rs762643	14	54422767	BMP4	T	G	0.01499	0.002471	1.32434e-09	36.8008
	Cystatin C	rs10136491	14	62539718	SYT16	A	G	-0.0161	0.002798	8.59014e-09	33.1098
	Cystatin C	rs1007934	14	73463479	ZFYVE1	A	G	-0.01936	0.002493	8.12831e-15	60.3068
	Cystatin C	rs12883201	14	93570702	ITPK1	T	C	-0.0258	0.002907	7.07946e-19	78.7679
	Cystatin C	rs28929474	14	94844947	SERPINA1	T	C	0.09903	0.00875	1.07152e-29	128.091	excluded
	Cystatin C	rs4906378	14	104283445	PPP1R13B	T	C	0.01633	0.0026	3.34195e-10	39.4481
	Cystatin C	rs12905543	15	33317274	FMN1	G	T	-0.02398	0.003202	7.07946e-14	56.0862
	Cystatin C	rs11856921	15	39278107	LINC02694;C15orf54	A	C	-0.02877	0.002485	5.37032e-31	134.038
	Cystatin C	rs13329240	15	41480694	EXD1	A	G	0.02342	0.002642	7.58578e-19	78.5793
	Cystatin C	rs2584724	15	43843533	PPIP5K1	T	C	-0.02619	0.003784	4.46684e-12	47.9037
	Cystatin C	rs551225	15	54003091	WDR72	A	G	0.02459	0.00246	1.62181e-23	99.9187
	Cystatin C	rs17239672	15	57708337	CGNL1	T	C	-0.02982	0.002826	5.01187e-26	111.345
	Cystatin C	rs340029	15	60894965	RORA-AS1	T	C	0.02053	0.002536	5.62341e-16	65.5359
	Cystatin C	rs2729805	15	63374289	TPM1;LACTB	C	A	-0.02528	0.002633	7.76247e-22	92.1833
	Cystatin C	rs2415142	15	73431600	NEO1	G	T	0.01855	0.002475	6.45654e-14	56.1743
	Cystatin C	rs4886747	15	76151081	UBE2Q2	A	G	0.05323	0.003265	9.54993e-60	265.795
	Cystatin C	rs117729312	15	76213525	FBXO22	A	C	0.06129	0.005925	4.46684e-25	107.005
	Cystatin C	rs28661610	15	78985317	CHRNB4;LOC646938	A	G	-0.01927	0.002954	6.91831e-11	42.5542
	Cystatin C	rs955620	15	83516855	HOMER2	T	C	0.01375	0.002479	2.93089e-08	30.7647
	Cystatin C	rs56332871	15	96714816	NR2F2-AS1	A	C	0.01902	0.002776	7.24436e-12	46.9442
	Cystatin C	rs76871347	15	98354473	LINC00923	G	A	-0.01542	0.002751	2.09411e-08	31.4187
	Cystatin C	rs4966019	15	99274326	IGF1R	T	C	-0.04969	0.002569	2.39883e-83	374.119
	Cystatin C	rs763014	16	675680	RAB40C	C	T	0.01596	0.002489	1.41579e-10	41.1165
	Cystatin C	rs2277851	16	4414987	CORO7;CORO7-PAM16	A	G	0.01722	0.002473	3.31131e-12	48.4862
	Cystatin C	rs1700820	16	11056618	CLEC16A	G	A	-0.0193	0.002497	1.07152e-14	59.7417
	Cystatin C	rs11643024	16	11443183	RMI2	G	A	0.02041	0.002666	1.90546e-14	58.6092
	Cystatin C	rs77924615	16	20392332	PDILT	A	G	-0.08573	0.003116	1.25893e-166	756.956
	Cystatin C	rs9930127	16	21089489	DNAH3	G	A	0.02207	0.002469	3.98107e-19	79.9029
	Cystatin C	rs8044992	16	24811207	TNRC6A	C	T	-0.01617	0.002722	2.89068e-09	35.2894
	Cystatin C	rs728538	16	51205819	SALL1;LINC01571	G	T	0.02587	0.003314	5.88844e-15	60.938
	Cystatin C	rs8049617	16	51741141	SALL1;LINC01571	A	G	-0.01873	0.002602	6.16595e-13	51.8157
	Cystatin C	rs62047987	16	53163796	CHD9	C	T	0.03639	0.002714	5.49541e-41	179.781
	Cystatin C	rs7187250	16	53810546	FTO	A	C	0.02867	0.002518	4.89779e-30	129.641
	Cystatin C	rs35310411	16	67385250	LRRC36	T	C	0.03592	0.006265	9.7949e-09	32.8723
	Cystatin C	rs9936306	16	67455559	ZDHHC1;HSD11B2	T	C	-0.0429	0.006077	1.65959e-12	49.8352
	Cystatin C	rs62049973	16	69700201	NFAT5	G	A	0.04928	0.003422	5.01187e-47	207.387
	Cystatin C	rs560124875	16	70258924	SMG1P7	T	C	-0.07345	0.01131	8.51138e-11	42.1753
	Cystatin C	rs76862947	16	79746461	MAF;MAFTRR	C	T	0.0217	0.002697	8.51138e-16	64.7377
	Cystatin C	rs9930360	16	79927702	LINC01229;LOC102724084	C	T	-0.02862	0.002908	7.4131e-23	96.8613
	Cystatin C	rs4889385	16	81831781	PLCG2	C	T	-0.01645	0.002542	9.54993e-11	41.8775
	Cystatin C	rs58718372	16	89338625	ANKRD11	G	A	-0.07388	0.006211	1.28825e-32	141.492
	Cystatin C	rs34914463	17	7366619	ZBTB4	C	T	0.03362	0.003628	1.90546e-20	85.8738
	Cystatin C	rs7211068	17	16540426	ZNF624	C	A	-0.01948	0.003211	1.30317e-09	36.8042
	Cystatin C	rs2746024	17	18164148	MIEF2	T	G	-0.01953	0.002707	5.49541e-13	52.0509
	Cystatin C	rs12601991	17	36101633	HNF1B	T	G	0.02177	0.002503	3.38844e-18	75.6476
	Cystatin C	rs143383546	17	37768684	NEUROD2;PPP1R1B	A	G	0.09855	0.01131	3.01995e-18	75.9256
	Cystatin C	rs76013854	17	45282361	CDC27;MYL4	G	A	0.05794	0.009283	4.32514e-10	38.9565
	Cystatin C	rs3959442	17	46894377	TTLL6	C	A	-0.02419	0.002727	7.4131e-19	78.6867
	Cystatin C	rs2526379	17	56399100	TSPOAP1	T	G	0.01979	0.00324	9.95405e-10	37.308
	Cystatin C	rs10853015	17	57778339	PTRH2	C	A	-0.0399	0.0029	4.67735e-43	189.3
	Cystatin C	rs11079418	17	59239754	BCAS3	G	T	0.04951	0.003168	4.67735e-55	244.239
	Cystatin C	rs1990292	17	59444758	LOC101927855	A	G	-0.01725	0.002969	6.223e-09	33.7565
	Cystatin C	rs8081039	17	75995829	LINC01973;TNRC6C	T	C	0.03208	0.005326	1.71396e-09	36.2799
	Cystatin C	rs28454947	17	79769466	GCGR	C	T	0.02039	0.003133	7.58578e-11	42.3559
	Cystatin C	rs35421357	18	6726683	LINC01387;LOC101927168	T	C	-0.02322	0.003573	8.12831e-11	42.2336
	Cystatin C	rs525355	18	10479435	APCDD1	G	A	-0.01416	0.002499	1.4388e-08	32.1066
	Cystatin C	rs72890970	18	24305145	PCAT18;AQP4	A	G	0.01556	0.002656	4.65586e-09	34.3212
	Cystatin C	rs151245	18	24449049	AQP4-AS1	T	G	0.02168	0.002515	6.60693e-18	74.3092
	Cystatin C	rs1941169	18	25146306	LOC105372038;CDH2	T	C	0.03889	0.006886	1.62555e-08	31.8964
	Cystatin C	rs75763843	18	42062380	LINC01478	C	A	0.02658	0.003662	3.98107e-13	52.6833
	Cystatin C	rs12454490	18	43218978	SLC14A2	A	C	-0.02796	0.00427	5.88844e-11	42.8764
	Cystatin C	rs9953366	18	46474192	SMAD7	C	T	-0.01517	0.002675	1.42889e-08	32.1606
	Cystatin C	rs78294462	18	53301359	TCF4	A	G	-0.06724	0.007756	4.36516e-18	75.1588
	Cystatin C	rs6567160	18	57829135	PMAIP1;MC4R	C	T	0.02537	0.002908	2.69153e-18	76.1118
	Cystatin C	rs113526774	18	64561632	CDH19;MIR5011	T	C	0.06053	0.01081	2.1677e-08	31.3538
	Cystatin C	rs8091180	18	77164243	NFATC1	A	G	0.02626	0.002478	3.16228e-26	112.302
	Cystatin C	rs8108787	19	817980	PLPPR3	C	T	-0.01555	0.002823	3.59749e-08	30.3416
	Cystatin C	rs62129537	19	2036325	BTBD2;MKNK2	A	C	-0.01685	0.002733	7.01455e-10	38.012
	Cystatin C	rs4807481	19	3500641	DOHH	T	C	-0.01775	0.00274	9.33254e-11	41.9658
	Cystatin C	rs1968255	19	7498799	ARHGEF18	G	A	0.01811	0.002498	4.16869e-13	52.5596
	Cystatin C	rs76301301	19	14589068	GIPC1	G	T	-0.02369	0.003219	1.86209e-13	54.1612
	Cystatin C	rs7260044	19	17240885	MYO9B	T	C	0.0165	0.002697	9.48418e-10	37.4288
	Cystatin C	rs55714539	19	18207397	IL12RB1	C	A	0.01484	0.002609	1.29122e-08	32.3534			excluded
	Cystatin C	rs73002956	19	19578743	GATAD2A	G	A	0.03405	0.004435	1.62181e-14	58.945
	Cystatin C	rs11084674	19	33353854	SLC7A9	C	T	-0.01886	0.002584	2.88403e-13	53.2719
	Cystatin C	rs8101667	19	33402419	CEP89	C	T	0.04398	0.002599	2.88403e-64	286.35
	Cystatin C	rs429358	19	45411941	ZNF285;ZNF229	C	T	-0.03628	0.00339	1e-26	114.534	excluded	excluded	excluded
	Cystatin C	rs12327653	19	49252679	FUT1	C	T	-0.01883	0.002875	5.7544e-11	42.8968
	Cystatin C	rs67704458	19	53394562	ZNF320	T	G	-0.0184	0.003055	1.71791e-09	36.2755
	Cystatin C	rs12975366	19	54759361	LILRB5	C	T	-0.01761	0.002511	2.34423e-12	49.1842
	Cystatin C	rs1551562	19	55814881	BRSK1	G	A	0.02131	0.002945	4.67735e-13	52.3596
	Cystatin C	rs35963124	20	799534	SLC52A3;FAM110A	G	A	0.01467	0.002601	1.69824e-08	31.8112
	Cystatin C	rs6134143	20	1168774	TMEM74B;C20orf202	C	T	-0.01885	0.002745	6.45654e-12	47.1561
	Cystatin C	rs6514339	20	1348426	FKBP1A-SDCBP2;SDCBP2-AS1	G	T	-0.03135	0.004974	2.93765e-10	39.725
	Cystatin C	rs621634	20	10573486	SLX4IP	T	G	-0.02093	0.002823	1.23027e-13	54.9689
	Cystatin C	rs11699613	20	21008101	RALGAPA2;LINC00237	C	T	0.01656	0.002982	2.76694e-08	30.8394
	Cystatin C	rs6515322	20	23285329	LINC00656;NXT1	T	C	-0.0813	0.002597	1e-200	980.025
	Cystatin C	rs73102387	20	23635529	CST3;CST4	G	A	0.1442	0.003208	1e-200	2020.51
	Cystatin C	rs78516764	20	23917155	CST5;GGTLC1	T	G	0.06617	0.005172	1.77828e-37	163.684
	Cystatin C	rs111701119	20	23949583	CST5;GGTLC1	A	C	-0.1335	0.005517	3.16228e-129	585.54
	Cystatin C	rs118011290	20	23955961	CST5;GGTLC1	T	G	0.1142	0.01069	1.25893e-26	114.124
	Cystatin C	rs35264168	20	26234532	MIR663AHG;NONE	T	C	-0.04484	0.004741	3.16228e-21	89.4523
	Cystatin C	rs145651410	20	30128713	HM13	T	G	0.07165	0.01288	2.63027e-08	30.9457
	Cystatin C	rs6029394	20	39494872	SNORD154;LOC100128988	T	G	-0.01413	0.002467	1.02802e-08	32.8055
	Cystatin C	rs17217119	20	52742590	BCAS1;CYP24A1	G	A	-0.05101	0.003093	4.0738e-61	271.989
	Cystatin C	rs117963839	20	55966904	LOC100291105	T	C	0.02197	0.003144	2.81838e-12	48.8309
	Cystatin C	rs12481574	20	57468807	GNAS	A	G	-0.02018	0.002577	4.89779e-15	61.3216
	Cystatin C	rs35046559	20	62344480	ZGPAT	G	A	-0.02274	0.002832	9.77237e-16	64.4755
	Cystatin C	rs6062359	20	62900380	PCMTD2	G	T	-0.01575	0.00248	2.12814e-10	40.3327
	Cystatin C	rs1883004	21	16237295	LINC02246	G	A	0.02126	0.003328	1.67109e-10	40.8094
	Cystatin C	rs2823139	21	16576783	NRIP1;USP25	A	G	0.03083	0.002612	3.80189e-32	139.316
	Cystatin C	rs2403966	21	16798091	NRIP1;USP25	T	G	0.02585	0.002675	4.36516e-22	93.3842
	Cystatin C	rs686364	21	31587793	CLDN8	G	A	0.01778	0.002898	8.62979e-10	37.6415
	Cystatin C	rs2834320	21	35357034	LOC101928126;SLC5A3	G	A	0.0415	0.003353	3.54813e-35	153.19
	Cystatin C	rs218634	21	37794921	CHAF1B;CLDN14	A	G	-0.02361	0.003555	3.16228e-11	44.1075
	Cystatin C	rs116948941	21	38071988	SIM2	G	A	-0.02176	0.003017	5.49541e-13	52.0196
	Cystatin C	rs12483377	21	46931109	COL18A1	A	G	0.03016	0.004342	3.71535e-12	48.2484
	Cystatin C	rs710177	22	21984205	YDJC	G	A	0.01613	0.002566	3.2961e-10	39.5144
	Cystatin C	rs2076930	22	25495138	KIAA1671	C	T	0.01708	0.002819	1.37404e-09	36.7101
	Cystatin C	rs3198642	22	25844147	CRYBB2P1	T	C	0.03115	0.005551	1.99526e-08	31.4901
	Cystatin C	rs2285179	22	38211954	GCAT	A	G	0.01603	0.002478	1e-10	41.847
	Cystatin C	rs2413506	22	38593128	PLA2G6;MAFF	C	T	-0.02154	0.002687	1.09648e-15	64.2623
	Cystatin C	rs2070904	22	42546447	CYP2D7;TCF20	T	C	0.01431	0.002571	2.64241e-08	30.9796
	Cystatin C	rs73175081	22	46371079	WNT7B	G	A	0.01758	0.002652	3.38844e-11	43.9431
	Cystatin C	rs1053764	22	50885495	SBF1	G	A	-0.04764	0.008078	3.69828e-09	34.7805
	Creatinine	rs3107157	1	2061969	PRKCZ	C	T	-0.01726	0.002108	2.69153e-16	67.041
	Creatinine	rs76248111	1	10671565	PEX14	A	G	-0.0343	0.005388	1.92752e-10	40.5259
	Creatinine	rs3790638	1	10707812	CASZ1	A	G	-0.03889	0.006776	9.52796e-09	32.9404
	Creatinine	rs45619934	1	15911947	AGMAT	T	G	0.01923	0.002232	7.07946e-18	74.2284
	Creatinine	rs12144656	1	18792300	IGSF21;KLHDC7A	T	C	-0.02197	0.002938	7.4131e-14	55.9186
	Creatinine	rs12132412	1	21820042	NBPF3;ALPL	G	A	0.01432	0.002146	2.51189e-11	44.5273
	Creatinine	rs72882938	1	23716014	TCEA3	G	A	-0.02736	0.004512	1.33045e-09	36.77
	Creatinine	rs75460349	1	27180088	ZDHHC18	C	A	-0.07436	0.006937	8.31764e-27	114.904
	Creatinine	rs2474295	1	27759645	WASF2	T	C	0.0238	0.003704	1.30317e-10	41.2869
	Creatinine	rs78412834	1	41843126	FOXO6	A	G	0.04092	0.005852	2.69153e-12	48.8948
	Creatinine	rs2991341	1	43706662	CFAP57	T	C	0.01922	0.002109	7.94328e-20	83.0527
	Creatinine	rs514595	1	46036960	AKR1A1;NASP	C	T	-0.02702	0.002833	1.44544e-21	90.9657
	Creatinine	rs706405	1	56627805	LINC01755;LINC01767	C	A	-0.02147	0.002158	2.5704e-23	98.9831
	Creatinine	rs17113967	1	56911299	LINC01767;PLPP3	C	T	0.02873	0.005254	4.52898e-08	29.9014
	Creatinine	rs58468968	1	67374118	WDR78	A	G	0.01155	0.002111	4.42588e-08	29.9356
	Creatinine	rs11209108	1	68006151	SERBP1;GADD45A	G	T	-0.01621	0.002424	2.23872e-11	44.7199
	Creatinine	rs7514180	1	78460935	DNAJB4	A	G	-0.02425	0.002538	1.23027e-21	91.2936
	Creatinine	rs1887249	1	82954121	ADGRL2;LINC01362	C	T	0.02081	0.00216	5.62341e-22	92.819
	Creatinine	rs7514579	1	94051350	BCAR3	C	A	-0.01864	0.002463	3.71535e-14	57.2747
	Creatinine	rs72729511	1	94980123	ABCD3	A	G	0.01426	0.002229	1.57761e-10	40.9278
	Creatinine	rs7528419	1	109817192	CELSR2	G	A	0.02713	0.002493	1.38038e-27	118.428
	Creatinine	rs7555732	1	109961935	PSMA5	G	A	-0.02576	0.002476	2.29087e-25	108.241
	Creatinine	rs34611728	1	113255456	PPM1J	A	C	0.05133	0.003097	1.07152e-61	274.701
	Creatinine	rs17602729	1	115236057	AMPD1	A	G	-0.02444	0.003103	3.31131e-15	62.0353
	Creatinine	rs267738	1	150940625	CERS2	G	T	-0.03707	0.002502	1.12202e-49	219.518
	Creatinine	rs149681784	1	155301642	RUSC1	T	C	-0.03695	0.005664	6.91831e-11	42.5581
	Creatinine	rs72706148	1	155741305	GON4L	T	C	0.07123	0.008439	3.16228e-17	71.2433
	Creatinine	rs10913015	1	171410532	FMO4;PRRC2C	C	T	-0.01332	0.002103	2.40436e-10	40.1171
	Creatinine	rs3795503	1	180905694	KIAA1614	T	C	-0.02035	0.002232	7.58578e-20	83.1267
	Creatinine	rs78444298	1	184672098	EDEM3	A	G	0.08819	0.007541	1.34896e-31	136.767
	Creatinine	rs4648298	1	186641682	PTGS2	C	T	-0.04185	0.006787	7.01455e-10	38.022
	Creatinine	rs3850625	1	201016296	CACNA1S	A	G	-0.04439	0.003204	1.20226e-43	191.949
	Creatinine	rs72744822	1	201889431	LMOD1	A	G	-0.02759	0.003846	7.4131e-13	51.4618
	Creatinine	rs12024377	1	205537858	MFSD4A-AS1	A	G	-0.01248	0.002157	7.09578e-09	33.4756
	Creatinine	rs10779552	1	211429355	KCNH1;RCOR3	G	A	0.01285	0.002106	1.05925e-09	37.2297
	Creatinine	rs2807663	1	214786635	CENPF	C	A	0.01329	0.002141	5.3827e-10	38.5316
	Creatinine	rs61830291	1	221001142	RNU6ATAC35P;LINC01352	C	A	-0.03572	0.003515	2.88403e-24	103.27	excluded	excluded
	Creatinine	rs1769798	1	231610039	EGLN1;SNRPD2P2	G	A	0.01304	0.002096	4.88652e-10	38.7055
	Creatinine	rs2484640	1	243462417	SDCCAG8	T	G	-0.01917	0.002079	3.01995e-20	85.0228
	Creatinine	rs1475555	1	244398204	ZBTB18;C1orf100	G	A	-0.01218	0.002128	1.03276e-08	32.7606
	Creatinine	rs17713729	2	249092	SH3YL1	C	A	0.01664	0.002172	1.86209e-14	58.6931
	Creatinine	rs62124718	2	12822995	MIR3681HG;TRIB2	G	A	0.01899	0.003371	1.76198e-08	31.7346
	Creatinine	rs807624	2	15782471	DDX1;LINC01804	T	G	-0.02759	0.00216	2.39883e-37	163.153
	Creatinine	rs11689993	2	15816026	DDX1;LINC01804	G	A	0.01446	0.002128	1.07152e-11	46.1736
	Creatinine	rs9678276	2	18681060	KCNS3;RDH14	G	A	0.01658	0.002079	1.51356e-15	63.6004
	Creatinine	rs907865	2	20300673	LAPTM4A;SDC1	C	A	0.01309	0.002086	3.45144e-10	39.3777
	Creatinine	rs79011058	2	26053905	ASXL2	C	T	0.06524	0.005883	1.38038e-28	122.979
	Creatinine	rs1260326	2	27730940	GCKR	C	T	0.04201	0.002121	2.69153e-87	392.305
	Creatinine	rs112694524	2	43453721	ZFP36L2	A	G	0.04598	0.004084	2.0893e-29	126.755
	Creatinine	rs1405832	2	54572152	C2orf73	G	A	-0.02588	0.002627	6.60693e-23	97.0529
	Creatinine	rs2048371	2	54870908	SPTBN1	T	G	0.01964	0.002263	3.98107e-18	75.3206
	Creatinine	rs7604427	2	66655256	MEIS1-AS3	G	A	-0.01496	0.002267	4.16869e-11	43.5472
	Creatinine	rs759219	2	71163225	ATP6V1B1	T	C	-0.01225	0.002105	5.92925e-09	33.8663
	Creatinine	rs6546861	2	73849861	ALMS1;NAT8	T	C	-0.05172	0.002471	2.69153e-97	438.098
	Creatinine	rs3769701	2	99195111	INPP4A	C	A	-0.01307	0.002376	3.80189e-08	30.2593
	Creatinine	rs67648215	2	101661896	TBC1D8	T	C	0.02416	0.00287	3.89045e-17	70.8647
	Creatinine	rs77375846	2	103155075	SLC9A4;SLC9A2	C	T	0.02715	0.003052	5.7544e-19	79.1354
	Creatinine	rs4849150	2	113830582	IL1F10	C	A	0.01298	0.0022	3.65595e-09	34.81
	Creatinine	rs28930677	2	120848049	EPB41L5	T	C	0.05289	0.004913	5.01187e-27	115.892
	Creatinine	rs4848698	2	121980465	TFCP2L1	T	C	0.0291	0.002805	3.31131e-25	107.627
	Creatinine	rs35820061	2	137064885	CXCR4;THSD7B	T	C	0.0241	0.003502	5.88844e-12	47.3589
	Creatinine	rs55944332	2	145726621	TEX41	G	A	0.01652	0.002451	1.58489e-11	45.429
	Creatinine	rs13000983	2	148561383	PABPC1P2;ACVR2A	C	T	0.02361	0.002278	3.63078e-25	107.42
	Creatinine	rs62168615	2	152211064	LOC101929319	A	G	0.02308	0.003044	3.38844e-14	57.4887
	Creatinine	rs4575719	2	152409809	NEB	A	C	-0.01828	0.002126	8.12831e-18	73.9309
	Creatinine	rs35919361	2	159683271	DAPL1;TANC1	A	C	0.01534	0.002152	1.02329e-12	50.812
	Creatinine	rs75483173	2	164444419	KCNH7;FIGN	G	A	-0.01886	0.00317	2.68534e-09	35.3969
	Creatinine	rs2075252	2	170010985	LRP2	C	T	0.0283	0.002412	8.51138e-32	137.663
	Creatinine	rs847161	2	176894021	LNPK;EVX2	G	A	0.02579	0.002525	1.69824e-24	104.323
	Creatinine	rs72923454	2	176984544	HOXD10	T	C	0.09841	0.006636	9.54993e-50	219.92
	Creatinine	rs17647588	2	178136077	NFE2L2;LOC100130691	T	C	-0.02531	0.002139	2.69153e-32	140.011
	Creatinine	rs6433738	2	179710706	CCDC141	G	A	0.01641	0.002983	3.76704e-08	30.2629
	Creatinine	rs6734332	2	183029675	PDE1A	C	T	-0.01347	0.002072	7.94328e-11	42.2625
	Creatinine	rs858753	2	188221350	CALCRL	A	G	-0.02264	0.003022	6.76083e-14	56.126
	Creatinine	rs74465551	2	210819095	UNC80	G	A	-0.02199	0.003665	1.98609e-09	36
	Creatinine	rs1047891	2	211540507	CPS1	A	C	0.04055	0.002229	6.30957e-74	330.949
	Creatinine	rs1949651	2	213117629	ERBB4	T	C	0.01455	0.002086	3.0903e-12	48.6516
	Creatinine	rs1548945	2	217665788	IGFBP5;TNP1	C	T	0.03095	0.002112	1.23027e-48	214.75
	Creatinine	rs62191888	2	220353440	SPEG	T	G	-0.02963	0.002216	8.91251e-41	178.782
	Creatinine	rs34602370	2	230684296	TRIP12	C	T	-0.01633	0.002233	2.63027e-13	53.4804
	Creatinine	rs1801251	2	233633460	KCNJ13	A	G	-0.01666	0.002154	1.04713e-14	59.8217
	Creatinine	rs310758	3	12218523	SYN2	T	C	-0.01498	0.00238	3.10456e-10	39.6159
	Creatinine	rs9873475	3	12845422	CAND2	G	A	0.01469	0.002122	4.46684e-12	47.924
	Creatinine	rs2306623	3	25424929	RARB-AS1	C	T	-0.0184	0.002198	5.7544e-17	70.0778
	Creatinine	rs6599203	3	38487802	XYLB;ACVR2B-AS1	A	G	0.02881	0.002205	5.12861e-39	170.714
	Creatinine	rs4676609	3	39214256	CSRNP1;XIRP1	T	C	0.01769	0.002607	1.14815e-11	46.0441
	Creatinine	rs11706370	3	49441091	RHOA	A	G	-0.02146	0.002251	1.54882e-21	90.8884
	Creatinine	rs2239547	3	52855229	ITIH4	C	T	-0.01743	0.002368	1.86209e-13	54.179
	Creatinine	rs56126667	3	63866286	ATXN7	G	A	0.02423	0.003032	1.34896e-15	63.8629
	Creatinine	rs2014520	3	69797413	MITF	A	G	-0.01415	0.002117	2.34423e-11	44.6757
	Creatinine	rs116365867	3	107358323	BBX	G	A	0.02997	0.005092	3.97192e-09	34.6415
	Creatinine	rs56287664	3	121622432	SLC15A2	C	T	0.02061	0.002077	3.31131e-23	98.4653
	Creatinine	rs13318260	3	125151482	ZNF148;SNX4	G	A	0.01284	0.002097	9.24698e-10	37.4915
	Creatinine	rs1868121	3	125905653	ALDH1L1-AS2	C	T	0.01751	0.002135	2.29087e-16	67.263
	Creatinine	rs79328618	3	132421998	NPHP3-ACAD11	A	G	0.0212	0.003729	1.31826e-08	32.3212
	Creatinine	rs9818740	3	135939586	MSL2;PCCB	A	G	-0.01813	0.002326	6.45654e-15	60.7542
	Creatinine	rs11706480	3	141719380	TFDP2	T	C	-0.03737	0.002226	3.01995e-63	281.836
	Creatinine	rs73236061	3	141878193	GK5	G	A	0.01983	0.003154	3.25087e-10	39.5296
	Creatinine	rs355762	3	154012614	DHX36	A	G	0.01375	0.00237	6.66807e-09	33.6596
	Creatinine	rs76273615	3	169092038	MECOM	G	A	0.0271	0.003162	1e-17	73.4539
	Creatinine	rs7651346	3	185300395	LIPH;SENP2	A	G	0.02766	0.002359	9.33254e-32	137.483
	Creatinine	rs3821815	3	186434262	KNG1	C	T	0.02435	0.00223	9.12011e-28	119.231
	Creatinine	rs6804480	3	189429301	TP63	T	G	-0.01256	0.002114	2.79254e-09	35.2996
	Creatinine	rs9823161	3	193811168	LINC02028;HES1	G	A	0.01929	0.002264	1.62181e-17	72.5958
	Creatinine	rs13059257	3	195634993	TNK2-AS1	T	C	0.06267	0.006169	3.01995e-24	103.202
	Creatinine	rs2273571	3	197025109	DLG1	T	C	0.01756	0.002324	4.0738e-14	57.0922
	Creatinine	rs9993109	4	3473659	DOK7	G	A	-0.01802	0.002292	3.71535e-15	61.8131
	Creatinine	rs10937669	4	5771285	EVC	A	G	0.01273	0.002172	4.56037e-09	34.3508
	Creatinine	rs35411989	4	10107439	WDR1	T	C	0.01466	0.002079	1.7378e-12	49.7232
	Creatinine	rs7675491	4	18443568	LCORL;SLIT2	G	A	-0.0115	0.002079	3.20627e-08	30.5976
	Creatinine	rs73260458	4	23746420	GBA3;PPARGC1A	T	C	-0.03012	0.004878	6.66807e-10	38.1264
	Creatinine	rs7667050	4	23813109	PPARGC1A	C	T	0.01433	0.002078	5.37032e-12	47.5556
	Creatinine	rs2289343	4	41672989	LIMCH1	G	A	-0.02311	0.00369	3.76704e-10	39.2236
	Creatinine	rs11731471	4	49037111	CWH43	A	G	0.02207	0.003473	2.08449e-10	40.3827
	Creatinine	rs62325219	4	54293337	FIP1L1	T	G	-0.0196	0.002906	1.51356e-11	45.4905
	Creatinine	rs2159935	4	55521017	LINC02260;KIT	A	G	-0.01219	0.002073	4.13048e-09	34.5787
	Creatinine	rs60529470	4	77365883	SHROOM3	A	G	0.06549	0.002088	1e-200	983.76
	Creatinine	rs12509595	4	81182554	PRDM8;FGF5	C	T	-0.01929	0.002279	2.5704e-17	71.6433
	Creatinine	rs17021918	4	95562877	PDLIM5	T	C	0.01535	0.002181	1.90546e-12	49.5342
	Creatinine	rs223451	4	103712189	LOC102723704	A	C	-0.02586	0.002073	1.02329e-35	155.618
	Creatinine	rs71623648	4	109716023	ETNPPL;COL25A1	T	C	-0.01782	0.002136	7.24436e-17	69.6006
	Creatinine	rs3924508	4	115518878	UGT8	T	C	0.01307	0.002195	2.57632e-09	35.4554
	Creatinine	rs113680198	4	124335381	SPRY1;LINC01091	C	T	-0.01678	0.003	2.23357e-08	31.2854
	Creatinine	rs6534611	4	128184824	MIR2054;INTU	T	C	0.01672	0.002106	1.99526e-15	63.0312
	Creatinine	rs290004	4	129158441	LARP1B;PGRMC2	C	T	-0.01644	0.0026	2.55859e-10	39.9813
	Creatinine	rs62330280	4	144122227	USP38	G	A	-0.0179	0.002078	7.07946e-18	74.2019
	Creatinine	rs7658284	4	149642392	NR3C2;LOC105377480	C	T	0.01421	0.002297	6.16595e-10	38.2707
	Creatinine	rs74965731	4	154423646	TMEM131L	A	G	0.03735	0.006808	4.10204e-08	30.0983
	Creatinine	rs115744048	4	179339317	LINC01098;NONE	C	T	-0.05222	0.008242	2.35505e-10	40.1429
	Creatinine	rs34710524	5	191992	LRRC14B	A	G	-0.02404	0.004265	1.7378e-08	31.771
	Creatinine	rs13159523	5	676962	TPPP	G	A	-0.0178	0.002106	2.81838e-17	71.437
	Creatinine	rs3935616	5	1185114	CTD-3080P12.3;SLC6A19	G	A	0.01339	0.002352	1.25603e-08	32.4106
	Creatinine	rs7701668	5	32118853	PDZD2;GOLPH3	A	G	-0.03899	0.006866	1.35519e-08	32.2477
	Creatinine	rs1371810	5	34503352	NONE;RAI14	T	C	0.01601	0.002101	2.5704e-14	58.0672
	Creatinine	rs10062079	5	39393733	DAB2	A	G	0.04592	0.002104	1.58489e-105	476.335
	Creatinine	rs12652254	5	52797270	FST;NDUFS4	T	G	-0.02051	0.00261	3.80189e-15	61.7519
	Creatinine	rs702640	5	53256679	ARL15	G	T	-0.01188	0.00208	1.11686e-08	32.6217
	Creatinine	rs80138475	5	53304991	ARL15	T	C	-0.05596	0.003284	4.16869e-65	290.368
	Creatinine	rs11745891	5	67741066	PIK3R1;LINC02198	C	T	0.03971	0.003341	1.41254e-32	141.269
	Creatinine	rs73116951	5	68043900	PIK3R1;LINC02198	T	C	-0.04737	0.003713	2.75423e-37	162.763
	Creatinine	rs2034899	5	78316188	DMGDH	G	T	0.01577	0.002299	6.91831e-12	47.0528
	Creatinine	rs56908576	5	90223854	ADGRV1	T	C	0.01559	0.002202	1.47911e-12	50.1254
	Creatinine	rs10050517	5	90620309	LUCAT1;ARRDC3	G	A	-0.01745	0.002907	1.94089e-09	36.033
	Creatinine	rs73214528	5	107571902	FBXL17	T	C	0.01518	0.00254	2.2856e-09	35.7171
	Creatinine	rs11746047	5	123997308	ZNF608	T	C	0.0121	0.002141	1.57761e-08	31.9402
	Creatinine	rs2041318	5	126438360	C5orf63;MEGF10	T	C	0.01192	0.002083	1.04954e-08	32.7472
	Creatinine	rs270608	5	131648406	MIR3936HG	T	C	0.01249	0.00227	3.7325e-08	30.2742
	Creatinine	rs115926813	5	131790662	C5orf56	A	G	0.03866	0.005425	1.02329e-12	50.7837
	Creatinine	rs62001866	5	138723408	MZB1	A	G	0.04269	0.005666	4.89779e-14	56.7674
	Creatinine	rs4361503	5	148544809	ABLIM3	C	T	-0.0158	0.002571	7.94328e-10	37.7668
	Creatinine	rs5030873	5	176815124	SLC34A1	C	T	0.05	0.002245	6.30957e-110	496.029
	Creatinine	rs182133156	5	176891921	DBN1	C	T	-0.02768	0.004777	6.85488e-09	33.5754
	Creatinine	rs59332939	5	180646111	TRIM7;MIR4638	T	C	0.02729	0.004946	3.4435e-08	30.4438
	Creatinine	rs1772976	6	2503335	GMDS-DT;LINC01600	T	C	-0.01668	0.002074	8.91251e-16	64.6807
	Creatinine	rs11243145	6	7131436	RREB1	A	G	0.02363	0.002163	8.70964e-28	119.348
	Creatinine	rs3799537	6	7871527	BMP6	T	C	0.0208	0.003609	8.29851e-09	33.2164
	Creatinine	rs9465741	6	20428432	E2F3	A	C	-0.01784	0.0021	1.94984e-17	72.1691
	Creatinine	rs1087289	6	24237130	DCDC2	T	G	-0.01593	0.00213	7.24436e-14	55.9335
	Creatinine	rs72832593	6	25957426	SLC17A2;TRIM38	C	T	-0.03402	0.00349	1.86209e-22	95.0206
	Creatinine	rs2524096	6	31236467	HLA-C	T	G	-0.02282	0.002099	1.51356e-27	118.197
	Creatinine	rs3132935	6	32171075	NOTCH4	G	A	0.02231	0.002506	5.37032e-19	79.2569	excluded
	Creatinine	rs62398607	6	39145523	SAYSD1;KCNK5	C	T	-0.01903	0.002555	9.54993e-14	55.4748
	Creatinine	rs11759908	6	41702979	TFEB	T	C	0.0218	0.002103	3.46737e-25	107.457
	Creatinine	rs78882866	6	43263473	TTBK1;SLC22A7	G	T	0.03474	0.003745	1.77828e-20	86.051
	Creatinine	rs1317983	6	43806335	VEGFA;LINC02537	C	T	0.03855	0.002247	5.24807e-66	294.335
	Creatinine	rs13202107	6	51395463	TFAP2B;PKHD1	A	G	-0.01969	0.002517	5.12861e-15	61.1963
	Creatinine	rs4715353	6	52703766	GSTA5	C	T	0.01707	0.002097	3.98107e-16	66.2629
	Creatinine	rs1555402	6	90076384	RRAGD	T	C	0.0177	0.00243	3.31131e-13	53.0559
	Creatinine	rs7748783	6	99822231	COQ3	C	T	0.01252	0.002076	1.62555e-09	36.3709
	Creatinine	rs9480867	6	108975646	FOXO3	A	G	-0.02868	0.002857	1.02329e-23	100.772
	Creatinine	rs6569648	6	130349119	L3MBTL3	T	C	-0.02795	0.00242	7.4131e-31	133.393
	Creatinine	rs9375777	6	131153071	SMLR1	G	A	-0.01314	0.002259	6.0256e-09	33.8344
	Creatinine	rs2781667	6	131895144	MED23	T	C	0.01925	0.00225	1.1749e-17	73.1975
	Creatinine	rs79753905	6	133921101	TARID	T	G	0.03497	0.004571	1.99526e-14	58.5287
	Creatinine	rs2327426	6	134202690	TARID	C	T	0.01548	0.002263	7.94328e-12	46.7921
	Creatinine	rs17085528	6	154876716	CNKSR3;SCAF8	G	T	-0.01471	0.002673	3.74111e-08	30.285
	Creatinine	rs9397738	6	154986664	CNKSR3;SCAF8	A	G	-0.02309	0.002972	7.94328e-15	60.3601
	Creatinine	rs316009	6	160675764	SLC22A2	C	T	0.05846	0.003415	1.07152e-65	293.046
	Creatinine	rs3127573	6	160681393	SLC22A2;SLC22A3	G	A	0.04181	0.003034	3.31131e-43	189.902
	Creatinine	rs1373842	6	166514381	LOC729681;TBXT	G	A	0.01622	0.002351	5.24807e-12	47.5988
	Creatinine	rs71518321	7	650298	PRKAR1B	A	C	-0.01275	0.002115	1.64816e-09	36.3412
	Creatinine	rs7811207	7	1015407	COX19	G	T	-0.01275	0.002089	1.04713e-09	37.2515
	Creatinine	rs62435145	7	1286567	UNCX;MICALL2	T	G	0.05507	0.002315	3.98107e-125	565.885
	Creatinine	rs2106727	7	17287998	AGR3;AHR	G	A	-0.02216	0.002156	8.91251e-25	105.643
	Creatinine	rs4721923	7	20637721	ITGB8;ABCB5	C	A	0.01171	0.00214	4.48745e-08	29.9424
	Creatinine	rs9639669	7	32913395	KBTBD2	C	T	-0.02091	0.00211	3.80189e-23	98.2072
	Creatinine	rs10951371	7	33092349	NT5C3A	G	A	-0.01553	0.002287	1.12202e-11	46.1116
	Creatinine	rs700750	7	46753491	LOC730338;TNS3	A	C	0.02808	0.002144	3.54813e-39	171.532
	Creatinine	rs60767324	7	50732659	GRB10	C	T	0.02504	0.003698	1.25893e-11	45.8495
	Creatinine	rs13244614	7	72973854	BCL7B;TBL2	A	C	0.01406	0.002298	9.61612e-10	37.4344
	Creatinine	rs6467958	7	75622281	TMEM120A	C	T	0.02068	0.002344	1.12202e-18	77.837
	Creatinine	rs2471604	7	77525387	PHTF2	C	A	0.03871	0.002279	1.09648e-64	288.508
	Creatinine	rs59860440	7	101902605	CUX1	T	C	-0.01984	0.002228	5.24807e-19	79.2963
	Creatinine	rs570801	7	105383239	ATXN7L1	G	A	0.01548	0.002596	2.44343e-09	35.5576
	Creatinine	rs12705918	7	113514037	SMIM30;PPP1R3A	A	G	-0.01358	0.002077	6.16595e-11	42.7491
	Creatinine	rs327508	7	127263478	PAX4;SND1	A	G	-0.01764	0.002574	7.24436e-12	46.9656
	Creatinine	rs7779637	7	128742164	TPI1P2;LOC407835	G	A	-0.01822	0.002088	2.63027e-18	76.144
	Creatinine	rs80349960	7	129589868	UBE2H	C	T	-0.03746	0.003595	2.04174e-25	108.577
	Creatinine	rs34372369	7	143092269	EPHA1	A	G	-0.03027	0.00471	1.30617e-10	41.3031
	Creatinine	rs3918226	7	150690176	NOS3	T	C	0.02896	0.003843	4.89779e-14	56.788
	Creatinine	rs6464165	7	151413124	PRKAG2	C	T	0.06703	0.002304	5.01187e-186	846.396
	Creatinine	rs288762	7	155633556	SHH;LOC389602	C	T	0.02482	0.002161	1.51356e-30	131.915
	Creatinine	rs10249747	7	155673439	SHH;LOC389602	A	G	0.02208	0.003478	2.18273e-10	40.3031
	Creatinine	rs2177556	7	156265466	LINC01006	G	A	0.02832	0.003744	3.89045e-14	57.2156
	Creatinine	rs849089	7	156417678	LINC01006	G	A	0.01494	0.002233	2.18776e-11	44.7635
	Creatinine	rs28651387	8	8525464	PRAG1;CLDN23	T	C	0.01395	0.002127	5.37032e-11	43.0144
	Creatinine	rs7012637	8	9173209	LOC101929128;LOC157273	A	G	-0.02978	0.002089	4.2658e-46	203.223
	Creatinine	rs4872110	8	21784989	XPO7	G	A	-0.01423	0.002101	1.25893e-11	45.8731
	Creatinine	rs1545837	8	22477807	CCAR2	C	T	-0.01844	0.002158	1.25893e-17	73.0162
	Creatinine	rs34861762	8	23748420	STC1;ADAM28	T	C	0.04257	0.002104	4.46684e-91	409.37
	Creatinine	rs73245338	8	30429227	RBPMS	T	G	-0.02969	0.004121	5.88844e-13	51.9057
	Creatinine	rs17644096	8	32326611	NRG1	A	G	-0.01632	0.002569	2.10863e-10	40.3564
	Creatinine	rs11557049	8	66692011	PDE7A	T	C	0.03956	0.004148	1.47911e-21	90.9568
	Creatinine	rs2941490	8	76485709	HNF4G;LINC01111	A	G	-0.01701	0.002632	1.02565e-10	41.7673
	Creatinine	rs2953516	8	87332545	SLC7A13;WWP1	T	C	-0.02148	0.00244	1.34896e-18	77.4977
	Creatinine	rs62517426	8	102691931	GRHL2;NCALD	C	T	0.01551	0.002143	4.57088e-13	52.3817
	Creatinine	rs12544197	8	110107825	TRHR	A	G	0.0131	0.002099	4.31519e-10	38.9509
	Creatinine	rs2954021	8	126482077	TRIB1;LINC00861	G	A	0.02766	0.002073	1.38038e-40	178.035
	Creatinine	rs11777498	8	129276706	MIR1208;LINC00824	A	G	0.01563	0.002442	1.54525e-10	40.9663
	Creatinine	rs4733666	8	129945713	LINC00824;LINC00976	C	A	0.0166	0.002132	6.91831e-15	60.6236
	Creatinine	rs3739240	8	142221414	SLC45A4	A	G	-0.01164	0.002114	3.66438e-08	30.3177
	Creatinine	rs11786896	8	145018354	PLEC	T	C	0.05298	0.004799	2.51189e-28	121.877
	Creatinine	rs79440020	9	4282334	GLIS3	T	G	0.02193	0.003763	5.57186e-09	33.9632
	Creatinine	rs1547257	9	6524148	UHRF2;GLDC	A	C	0.04133	0.005075	3.80189e-16	66.3222
	Creatinine	rs13296330	9	33109149	MIR12117	C	A	-0.02139	0.003394	2.93765e-10	39.719
	Creatinine	rs12353500	9	71067802	PGM5	G	A	-0.02513	0.003965	2.34423e-10	40.1697
	Creatinine	rs4744712	9	71434707	PIP5K1B	C	A	-0.03698	0.002118	2.81838e-68	304.847
	Creatinine	rs76028392	9	92268201	UNQ6494	C	T	-0.02982	0.00464	1.29122e-10	41.3028
	Creatinine	rs13285107	9	95881054	CARD19;NINJ1	T	C	0.01809	0.002906	4.83059e-10	38.7513
	Creatinine	rs183342753	9	104174108	ZNF189;ALDOB	C	T	-0.09349	0.01247	6.45654e-14	56.2079
	Creatinine	rs13283908	9	110242876	LINC01509;KLF4	C	T	-0.01492	0.002539	4.1783e-09	34.5312
	Creatinine	rs4836732	9	119266695	ASTN2-AS1	T	C	-0.01785	0.002088	1.25893e-17	73.0828
	Creatinine	rs62583579	9	132629885	USP20	T	C	-0.02028	0.00347	5.06991e-09	34.1568
	Creatinine	rs11103387	9	139107879	QSOX2	T	C	-0.01732	0.002128	3.98107e-16	66.2449
	Creatinine	rs7031301	9	140104704	NDOR1	C	T	-0.02001	0.002814	1.14815e-12	50.5645
	Creatinine	rs4962238	9	140358556	PNPLA7	T	C	-0.03826	0.003891	8.12831e-23	96.6869
	Creatinine	rs116515388	10	807330	DIP2C;LARP4B	A	C	0.06965	0.01167	2.38781e-09	35.6205
	Creatinine	rs35772020	10	863482	LARP4B	A	G	0.06082	0.003873	1.38038e-55	246.603
	Creatinine	rs359312	10	17388143	ST8SIA6	T	C	0.151	0.02595	5.91562e-09	33.8594
	Creatinine	rs2055922	10	23760232	OTUD1;KIAA1217	A	G	-0.01384	0.002329	2.77971e-09	35.3129
	Creatinine	rs332113	10	28923735	WAC;BAMBI	G	A	-0.01917	0.002593	1.44544e-13	54.6562
	Creatinine	rs9418119	10	35060341	PARD3	T	C	-0.01447	0.002359	8.60994e-10	37.6254
	Creatinine	rs1258179	10	50957514	OGDHL	A	G	0.01736	0.002077	6.45654e-17	69.8597
	Creatinine	rs10821907	10	52648454	A1CF;PRKG1	T	C	-0.04007	0.002736	1.51356e-48	214.49
	Creatinine	rs730821	10	69627759	DNAJC12;SIRT1	T	C	-0.01419	0.002581	3.81944e-08	30.2266
	Creatinine	rs10997982	10	69939548	MYPN	A	G	-0.02161	0.002075	2.13796e-25	108.461
	Creatinine	rs11001102	10	76426564	ADK	T	C	0.02099	0.002825	1.09648e-13	55.2062
	Creatinine	rs6586030	10	82254047	TSPAN14	G	A	-0.01698	0.002876	3.55631e-09	34.8576
	Creatinine	rs10785888	10	91318624	SLC16A12;PANK1	A	G	-0.01338	0.002242	2.40436e-09	35.6157
	Creatinine	rs10881998	10	93678467	FGFBP3;BTAF1	G	A	-0.01737	0.002141	4.7863e-16	65.8213
	Creatinine	rs2068888	10	94839642	CYP26A1;MYOF	A	G	0.02703	0.002082	1.58489e-38	168.551
	Creatinine	rs56333232	10	101610103	ABCC2	A	G	0.02887	0.004501	1.41579e-10	41.1411
	Creatinine	rs9419939	10	104547610	WBP1L	A	G	-0.0235	0.002721	5.62341e-18	74.5897
	Creatinine	rs12218858	10	126474200	EEF1AKMT2	T	C	0.02119	0.002096	5.01187e-24	102.207
	Creatinine	rs1762416	10	131303513	MGMT	G	A	0.01589	0.002176	2.81838e-13	53.3249
	Creatinine	rs3809112	11	307036	IFITM5;IFITM2	C	T	-0.01476	0.002213	2.51189e-11	44.4846
	Creatinine	rs3842763	11	2179204	INS-IGF2	T	G	-0.03374	0.002466	1.28825e-42	187.199
	Creatinine	rs81205	11	2798804	KCNQ1	C	A	0.02309	0.002122	1.44544e-27	118.401
	Creatinine	rs1541940	11	5578429	OR52H1;OR52B6	C	A	-0.0242	0.00237	1.7378e-24	104.264
	Creatinine	rs7124782	11	8090115	TUB-AS1	A	G	0.0172	0.002809	9.14113e-10	37.4933
	Creatinine	rs55842281	11	15879946	LOC102724957;SOX6	G	A	-0.02071	0.002185	2.5704e-21	89.8374
	Creatinine	rs12281119	11	16252693	SOX6	T	C	-0.01144	0.00208	3.78443e-08	30.25
	Creatinine	rs148185902	11	30718534	MPPED2;DCDC1	A	G	0.1285	0.009338	4.57088e-43	189.364
	Creatinine	rs3925584	11	30760335	MPPED2;DCDC1	C	T	-0.04157	0.002079	5.88844e-89	399.808
	Creatinine	rs7925364	11	33864298	FBXO3-DT;LMO2	C	T	0.03441	0.005952	7.39605e-09	33.4229
	Creatinine	rs2293579	11	47440758	PSMC3	A	G	0.014	0.002126	4.57088e-11	43.364
	Creatinine	rs2072114	11	61605215	FADS2	G	A	-0.01753	0.003156	2.75423e-08	30.8525
	Creatinine	rs34400381	11	65143892	SLC25A45	A	G	-0.06947	0.005671	1.65959e-34	150.064
	Creatinine	rs12801731	11	65549606	AP5B1;MIR1234	C	T	-0.01916	0.002083	3.63078e-20	84.6082
	Creatinine	rs72930659	11	68872843	TPCN2;LOC338694	T	C	-0.02925	0.00351	7.76247e-17	69.4444
	Creatinine	rs7940720	11	78276674	NARS2	T	C	0.01584	0.002616	1.41906e-09	36.6636
	Creatinine	rs11020076	11	92570813	FAT3	A	C	0.0119	0.002125	2.15278e-08	31.36
	Creatinine	rs7122754	11	111197398	COLCA2;MIR4491	G	A	0.01509	0.002077	3.71535e-13	52.7844
	Creatinine	rs4936644	11	121597446	SORL1;MIR100HG	T	C	-0.0183	0.002507	2.88403e-13	53.2836
	Creatinine	rs79313323	11	128382754	ETS1	A	G	0.02917	0.004302	1.20226e-11	45.9761
	Creatinine	rs510955	11	128663831	FLI1	A	G	0.01903	0.002861	2.88403e-11	44.2427
	Creatinine	rs11062102	12	348785	SLC6A13	C	T	0.03574	0.002191	8.51138e-60	266.087
	Creatinine	rs7953798	12	3351844	TSPAN9	T	G	0.03578	0.00368	2.45471e-22	94.5333
	Creatinine	rs11054397	12	11789527	LINC01252;ETV6	A	G	-0.0132	0.002109	3.8815e-10	39.1737
	Creatinine	rs11616030	12	12210001	BCL2L14	C	A	-0.03475	0.003704	6.45654e-21	88.0172
	Creatinine	rs11835413	12	15029983	ART4;MGP	A	G	-0.01241	0.002116	4.4978e-09	34.3963
	Creatinine	rs10846157	12	15325031	RERG	C	A	-0.03079	0.002584	9.77237e-33	141.982
	Creatinine	rs10734729	12	23898671	SOX5	G	T	-0.01356	0.002407	1.76604e-08	31.7371
	Creatinine	rs74758151	12	25409069	KRAS;LMNTD1	G	A	0.02654	0.004008	3.54813e-11	43.8477
	Creatinine	rs7959338	12	42870319	PRICKLE1	C	T	0.01263	0.002178	6.60693e-09	33.6272
	Creatinine	rs1601985	12	48761914	ZNF641;ANP32D	G	A	0.01592	0.002173	2.29087e-13	53.6743
	Creatinine	rs836968	12	50267335	FAIM2	T	C	-0.01665	0.002352	1.44544e-12	50.1134
	Creatinine	rs3782480	12	52305069	ACVRL1	T	G	0.0211	0.003279	1.22462e-10	41.4078
	Creatinine	rs113764569	12	53367921	KRT18;EIF4B	T	C	0.01719	0.002143	1.04713e-15	64.3439
	Creatinine	rs11172147	12	57696677	R3HDM2	A	G	-0.02383	0.002418	6.45654e-23	97.126
	Creatinine	rs775645	12	67743840	CAND1;LINC02420	C	T	-0.01258	0.002185	8.47227e-09	33.1481
	Creatinine	rs11109717	12	78811781	LINC02424;SYT1	C	T	-0.01522	0.002261	1.69824e-11	45.3136
	Creatinine	rs7963577	12	82174115	PPFIA2;LINC02426	C	T	0.01878	0.002474	3.16228e-14	57.6225
	Creatinine	rs2279574	12	89745477	DUSP6	A	C	0.0116	0.002078	2.36592e-08	31.162
	Creatinine	rs7313474	12	90380389	LINC02399;LINC02392	C	T	0.01496	0.002485	1.76198e-09	36.2419
	Creatinine	rs5742692	12	102799598	IGF1	G	A	-0.04894	0.008381	5.26017e-09	34.0986
	Creatinine	rs79761579	12	112458885	ERP29	A	G	-0.0234	0.003795	7.01455e-10	38.0197
	Creatinine	rs1800574	12	121416864	HNF1A	T	C	0.0601	0.006149	1.44544e-22	95.53
	Creatinine	rs2149129	13	27813954	LINC00412;RPL21	G	A	0.02817	0.003897	4.89779e-13	52.2532
	Creatinine	rs1170158	13	42701941	DGKH	T	G	0.01686	0.002686	3.42768e-10	39.4006
	Creatinine	rs7324484	13	48648079	NUDT15;MED4	A	G	-0.02216	0.002184	3.38844e-24	102.952
	Creatinine	rs7985788	13	50225460	ARL11;EBPL	T	C	-0.01605	0.002535	2.42103e-10	40.0861
	Creatinine	rs770379	13	51139771	DLEU1;DLEU7	G	A	0.02173	0.002084	1.90546e-25	108.724
	Creatinine	rs9599882	13	72366166	DACH1	G	A	0.0248	0.00213	2.39883e-31	135.564
	Creatinine	rs113219916	13	73537680	PIBF1	C	T	0.01945	0.002762	1.90546e-12	49.5897
	Creatinine	rs9318186	13	74106939	KLF5;LINC00392	G	A	0.01605	0.002107	2.5704e-14	58.0258
	Creatinine	rs78446689	13	96109784	CLDN10	A	G	0.02223	0.003444	1.07895e-10	41.6632
	Creatinine	rs2389696	13	97184288	HS6ST3	G	A	-0.01604	0.002759	6.10942e-09	33.7991
	Creatinine	rs952359	13	111026734	COL4A2	A	G	0.01936	0.002194	1.09648e-18	77.8641
	Creatinine	rs11621792	14	24871926	NYNRIN	T	C	-0.01198	0.002095	1.06905e-08	32.6998
	Creatinine	rs12434266	14	31719957	HECTD1;HEATR5A	G	A	0.01431	0.002125	1.62181e-11	45.3483
	Creatinine	rs6571699	14	35647392	PRORP	G	A	0.01645	0.002986	3.58096e-08	30.3495
	Creatinine	rs8008655	14	37913720	MIPOL1	G	T	0.01977	0.002268	2.88403e-18	75.9849
	Creatinine	rs72681698	14	51207741	NIN	C	T	-0.0705	0.009959	1.44544e-12	50.1126
	Creatinine	rs2071047	14	54418411	BMP4	A	G	-0.01664	0.002113	3.31131e-15	62.0166
	Creatinine	rs12148044	14	69214219	RAD51B;ZFP36L1	A	G	0.0156	0.002768	1.7338e-08	31.7627
	Creatinine	rs2803956	14	73079464	RGS6;DPF3	G	A	0.017	0.002085	3.54813e-16	66.4792
	Creatinine	rs10142359	14	73884540	NUMB	G	A	0.0184	0.002074	7.07946e-19	78.7079
	Creatinine	rs11845147	14	88969148	PTPN21	A	G	-0.01904	0.002268	4.67735e-17	70.4771
	Creatinine	rs1075472	14	93108131	RIN3	G	A	0.0174	0.002645	4.89779e-11	43.276
	Creatinine	rs57481308	14	93405676	ITPK1	C	T	0.01647	0.002141	1.47911e-14	59.1771
	Creatinine	rs12432201	14	100771483	SLC25A29	C	T	0.01715	0.00226	3.31131e-14	57.5853
	Creatinine	rs28593146	14	105584431	LINC02298;JAG2	G	A	-0.01897	0.003192	2.79898e-09	35.319
	Creatinine	rs7179209	15	39254995	LINC02694;C15orf54	A	G	-0.01566	0.002619	2.23357e-09	35.753
	Creatinine	rs7162443	15	41530032	CHP1	C	T	0.02618	0.002094	7.4131e-36	156.31
	Creatinine	rs872192	15	45614502	LOC101928414;GATM	G	A	0.06721	0.00216	1e-200	968.189
	Creatinine	rs28375625	15	49742494	FAM227B;FGF7	C	A	-0.01429	0.002083	6.76083e-12	47.0637
	Creatinine	rs1585499	15	54009154	WDR72	T	C	0.02567	0.002086	8.51138e-35	151.434
	Creatinine	rs1690322	15	57854106	CGNL1;MYZAP	A	C	-0.06982	0.009008	9.12011e-15	60.0763
	Creatinine	rs2053633	15	63505649	RAB8B	A	G	-0.01651	0.002071	1.58489e-15	63.5527
	Creatinine	rs74922218	15	74516615	STRA6;CCDC33	A	C	-0.06007	0.007196	7.07946e-17	69.684
	Creatinine	rs8028182	15	75718669	SIN3A	T	G	0.0167	0.002625	2.01372e-10	40.4738
	Creatinine	rs10851885	15	76304503	NRG4	G	A	0.03942	0.002398	1.02329e-60	270.231
	Creatinine	rs62035088	15	81165842	CEMIP	A	G	-0.02603	0.002769	5.49541e-21	88.3695
	Creatinine	rs72749575	15	82506902	EFL1	T	G	-0.01438	0.00229	3.41193e-10	39.4318
	Creatinine	rs7167859	15	93501035	CHD2	T	G	-0.01637	0.002366	4.57088e-12	47.8705
	Creatinine	rs76871347	15	98354473	LINC00923	G	A	-0.02048	0.002319	1e-18	77.9935
	Creatinine	rs4966019	15	99274326	IGF1R	T	C	-0.01945	0.002165	2.69153e-19	80.7093
	Creatinine	rs113956264	16	1997004	RPL3L	T	C	-0.06152	0.006034	2.0893e-24	103.949
	Creatinine	rs78398423	16	2285853	DNASE1L2;E4F1	T	C	-0.02827	0.004977	1.34276e-08	32.2639
	Creatinine	rs4786429	16	3728517	TRAP1	T	C	0.01494	0.002276	5.37032e-11	43.088
	Creatinine	rs77924615	16	20392332	PDILT	A	G	-0.08292	0.002626	1e-200	997.078
	Creatinine	rs858193	16	21065501	DNAH3	G	A	0.0198	0.002086	2.29087e-21	90.0952
	Creatinine	rs79128613	16	30788236	RNF40	C	T	-0.02198	0.003782	6.25173e-09	33.7763
	Creatinine	rs728538	16	51205819	SALL1;LINC01571	G	T	0.01905	0.002793	9.12011e-12	46.5209
	Creatinine	rs12935539	16	51754991	SALL1;LINC01571	C	T	0.02505	0.002493	9.33254e-24	100.965
	Creatinine	rs7203056	16	53362786	CHD9	T	C	0.01416	0.002085	1.12202e-11	46.1227
	Creatinine	rs8056893	16	68304392	SLC7A6	A	C	-0.02441	0.002349	2.63027e-25	107.987
	Creatinine	rs1043470	16	69737908	NFAT5	T	C	0.02401	0.002886	8.70964e-17	69.2136
	Creatinine	rs9934475	16	73011577	ZFHX3	A	G	-0.01664	0.002114	3.54813e-15	61.9579
	Creatinine	rs11150210	16	79837094	LINC01229;LOC102724084	A	G	0.01397	0.002435	9.72747e-09	32.9151
	Creatinine	rs4782566	16	83978401	MLYCD;OSGIN1	A	C	0.01386	0.002236	5.68853e-10	38.4223
	Creatinine	rs4078508	16	88007139	BANP	G	T	0.01255	0.0022	1.1722e-08	32.5418
	Creatinine	rs7206646	16	89340504	ANKRD11	A	G	-0.02979	0.00342	3.01995e-18	75.8733
	Creatinine	rs164746	16	89709019	DPEP1;CHMP1A	A	G	0.02777	0.002105	9.54993e-40	174.039
	Creatinine	rs62088028	17	1529662	SLC43A2	G	A	-0.03972	0.005546	7.94328e-13	51.2931
	Creatinine	rs4790812	17	1618135	MIR22HG	A	G	0.01295	0.002296	1.68267e-08	31.8124
	Creatinine	rs9894634	17	1967501	SMG6	T	C	0.01315	0.002117	5.24807e-10	38.5842
	Creatinine	rs117908897	17	17585146	RAI1	C	T	0.01427	0.002084	7.58578e-12	46.887
	Creatinine	rs2453578	17	19430645	RNF112;SLC47A1	C	T	0.03653	0.002137	1.58489e-65	292.207
	Creatinine	rs2935110	17	19485933	SLC47A1;ALDH3A2	T	G	0.1087	0.01204	1.77828e-19	81.5091
	Creatinine	rs36034566	17	19911649	AKAP10;SPECC1	C	A	-0.01432	0.002075	5.12861e-12	47.6266
	Creatinine	rs12601991	17	36101633	HNF1B	T	G	0.0133	0.00211	2.86418e-10	39.7318
	Creatinine	rs7218670	17	37500424	FBXL20	A	G	-0.04739	0.002385	6.76083e-88	394.818
	Creatinine	rs12946188	17	37984430	IKZF3	A	C	0.05678	0.005697	2.13796e-23	99.3341
	Creatinine	rs34072914	17	44952531	WNT9B	T	G	0.04156	0.006982	2.6485e-09	35.4317
	Creatinine	rs739924	17	48631607	SPATA20	C	T	0.01617	0.002366	8.12831e-12	46.7079
	Creatinine	rs227731	17	54773238	NOG;C17orf67	G	T	0.01738	0.00208	6.45654e-17	69.8189
	Creatinine	rs12940987	17	59269257	BCAS3	A	G	0.04667	0.00252	1.41254e-76	342.985
	Creatinine	rs9895661	17	59456589	BCAS3	T	C	-0.07065	0.002767	7.94328e-144	651.938
	Creatinine	rs75868869	17	66098154	LINC00674	G	A	0.01398	0.00255	4.16869e-08	30.0562
	Creatinine	rs8071084	17	79634162	CCDC137	G	T	-0.02361	0.002819	5.62341e-17	70.1458
	Creatinine	rs8094843	18	5585826	EPB41L3	T	G	-0.02095	0.002084	8.91251e-24	101.058
	Creatinine	rs72886623	18	19276699	ABHD3	G	T	-0.01813	0.002581	2.13796e-12	49.3423
	Creatinine	rs151245	18	24449049	AQP4-AS1	T	G	0.02089	0.002119	6.45654e-23	97.1885
	Creatinine	rs8094654	18	44527397	KATNAL2	T	C	0.01179	0.002082	1.47571e-08	32.0676
	Creatinine	rs17766055	18	46293749	CTIF	A	G	-0.01705	0.00279	9.84011e-10	37.3457
	Creatinine	rs4245230	18	46469664	SMAD7	G	A	-0.01969	0.002095	5.49541e-21	88.3331
	Creatinine	rs17597926	18	53205938	TCF4	A	G	-0.04841	0.006551	1.44544e-13	54.6078
	Creatinine	rs9960465	18	59359219	CDH20;LINC01544	T	C	-0.02595	0.002561	4.0738e-24	102.673
	Creatinine	rs657693	18	77162462	NFATC1	G	A	-0.03869	0.002157	6.0256e-72	321.734
	Creatinine	rs58028847	19	3949529	MIR1268A	A	G	0.02182	0.003083	1.44544e-12	50.0913
	Creatinine	rs1968255	19	7498799	ARHGEF18	G	A	0.01361	0.002105	1.02094e-10	41.8034
	Creatinine	rs8109944	19	18388037	IQCN;JUND	T	C	0.0146	0.002155	1.25893e-11	45.8998
	Creatinine	rs11670056	19	18589943	ELL	T	C	0.03352	0.003932	1.51356e-17	72.6743
	Creatinine	rs56255430	19	19477877	MAU2;GATAD2A	C	A	0.0319	0.003739	1.44544e-17	72.7898
	Creatinine	rs7247977	19	33358355	SLC7A9	C	T	-0.04441	0.00212	1.86209e-97	438.823
	Creatinine	rs73036658	19	38473275	SIPA1L3	G	A	-0.02384	0.002126	3.63078e-29	125.744
	Creatinine	rs56113850	19	41353107	CYP2A6	C	T	-0.01343	0.002098	1.54525e-10	40.9771
	Creatinine	rs429358	19	45411941	ZNF285;ZNF229	C	T	-0.03432	0.002857	3.0903e-33	144.303	excluded	excluded	excluded
	Creatinine	rs60068692	19	49236465	RASIP1	A	G	-0.03707	0.005234	1.41254e-12	50.1623
	Creatinine	rs56021320	20	798333	SLC52A3;FAM110A	T	G	0.02023	0.003088	5.7544e-11	42.9178
	Creatinine	rs62187539	20	1338085	FKBP1A-SDCBP2;SDCBP2-AS1	T	C	-0.02953	0.004186	1.7378e-12	49.7655
	Creatinine	rs6120747	20	33449769	GGT7	C	T	0.02842	0.002136	2.18776e-40	177.03
	Creatinine	rs2590985	20	34608193	CNBD2	C	T	0.01771	0.002571	5.62341e-12	47.4496
	Creatinine	rs4811601	20	36849007	KIAA1755	T	C	0.01254	0.002098	2.23357e-09	35.726
	Creatinine	rs8114057	20	43036452	HNF4A	A	G	0.01181	0.002087	1.53815e-08	32.0225
	Creatinine	rs17217119	20	52742590	BCAS1;CYP24A1	G	A	-0.03272	0.002607	3.89045e-36	157.523
	Creatinine	rs2281733	20	60575830	TAF4	A	G	-0.02404	0.003411	1.8197e-12	49.6713
	Creatinine	rs2297587	20	60895697	LAMA5	T	C	-0.01952	0.002494	4.89779e-15	61.2586
	Creatinine	rs4809370	20	62470872	ZBTB46;ABHD16B	T	C	-0.01889	0.002113	3.80189e-19	79.9217
	Creatinine	rs2823139	21	16576783	NRIP1;USP25	A	G	0.02713	0.002201	6.60693e-35	151.936
	Creatinine	rs2243315	21	16794505	NRIP1;USP25	G	A	0.02118	0.002257	6.30957e-21	88.0621
	Creatinine	rs2834317	21	35356706	LOC101928126;SLC5A3	A	G	0.03393	0.002894	9.77237e-32	137.458
	Creatinine	rs219778	21	37834641	CLDN14	G	A	-0.0225	0.002348	9.12011e-22	91.8267
	Creatinine	rs12483377	21	46931109	COL18A1	A	G	0.0273	0.003659	8.51138e-14	55.6673
	Creatinine	rs73158869	22	19113288	DGCR2;ESS2	A	G	-0.01548	0.00266	5.86138e-09	33.8671
	Creatinine	rs5760006	22	24115515	MMP11	T	C	-0.02394	0.003565	1.86209e-11	45.0951
	Creatinine	rs6004654	22	25855204	CRYBB2P1	G	A	0.02125	0.003781	1.90108e-08	31.5867
	Creatinine	rs41157	22	30405151	HORMAD2-AS1	C	T	0.01854	0.002125	2.69153e-18	76.1205
	Creatinine	rs132645	22	36548406	APOL3	A	G	-0.01939	0.002727	1.14815e-12	50.5575
	Creatinine	rs2267375	22	38601231	MAFF	T	G	0.02086	0.002104	3.54813e-23	98.2963
	Creatinine	rs6001728	22	40434757	FAM83F	G	A	0.01714	0.002477	4.46684e-12	47.8817
	Creatinine	rs12159787	22	40870699	MRTFA	G	A	-0.03709	0.00357	2.81838e-25	107.939
	Creatinine	rs1076780	22	50883359	PPP6R2	G	A	-0.01514	0.002309	5.37032e-11	42.9936
	Creatinine	rs1053764	22	50885495	SBF1	G	A	-0.05386	0.00681	2.5704e-15	62.5516
