# Supplementary material for: Potential Causal Effects of Cystatin C on Age-Related Macular Degeneration: A Two-Sample Mendelian Randomization Study
Source: Biomedicines. 2025 Nov 20;13(11):2827. doi: 10.3390/biomedicines13112827 (PMC12650711; doi:10.3390/biomedicines13112827)
Supplement: Supplementary file 1 [file biomedicines-13-02827-s001.zip › Supp Tables S1-S4/Table S2.xlsx]

## Sheet: Sheet1
		Supplementary Table S2 Power calculation for MR analysis
		Exposure		Outcome		Method	Number of Ivs	Proportion of variance explained by the IVs on exposure	Power (%)
		Trait	Sample size	Trait	Sample size
		Cystatinc C	400940	AMD	357,849 (8,913 cases + 348,936 controls)	IVW	446	0.0999464	97
		Cystatinc C	400940	AMD	357,849 (8,913 cases + 348,936 controls)	MR-PRESSO	444	0.0993415	94
		Createnine	400761	AMD	357,849 (8,913 cases + 348,936 controls)	IVW	416	0.0963019	14
		Createnine	400761	AMD	357,849 (8,913 cases + 348,936 controls)	MR-PRESSO	413	0.0954866	6
		Cystatinc C	400940	Dry AMD	257,107 (6,065 cases + 251,042 controls)	IVW	446	0.0999464	93
		Cystatinc C	400940	Dry AMD	257,107 (6,065 cases + 251,042 controls)	MR-PRESSO	445	0.0996608	83
		Createnine	400761	Dry AMD	257,107 (6,065 cases + 251,042 controls)	IVW	416	0.0963019	39
		Createnine	400761	Dry AMD	257,107 (6,065 cases + 251,042 controls)	MR-PRESSO	414	0.0956844	30
		Cystatinc C	400940	Wet AMD	257,125 (4,848 cases + 252,277 controls)	IVW	446	0.0999464	86
		Cystatinc C	400940	Wet AMD	257,125 (4,848 cases + 252,277 controls)	MR-PRESSO	444	0.0995801	67
		Createnine	400761	Wet AMD	257,125 (4,848 cases + 252,277 controls)	IVW	416	0.0963019	6
		Createnine	400761	Wet AMD	257,125 (4,848 cases + 252,277 controls)	MR-PRESSO	415	0.095942	6
