# Supplementary material for: Potential Causal Effects of Cystatin C on Age-Related Macular Degeneration: A Two-Sample Mendelian Randomization Study
Source: Biomedicines. 2025 Nov 20;13(11):2827. doi: 10.3390/biomedicines13112827 (PMC12650711; doi:10.3390/biomedicines13112827)
Supplement: Supplementary file 1 [file biomedicines-13-02827-s001.zip › Supp Tables S1-S4/Table S3.xlsx]

## Sheet: Sheet1
	Supplementary Table S3 Per-locus colocalization results for cystatin C instruments and AMD outcomes
	Outcome	Lead SNP	N_SNPs	PP.H0	PP.H1	PP.H2	PP.H3	PP.H4
	AMD	rs10019833	4470	3.74652323706423e-313	0.75637	1.08355359377849e-313	0.218729	0.0249014
	AMD	rs10043775	4243	1.12996e-05	0.829353	2.20149e-06	0.161574	0.00906028
	AMD	rs10044342	2840	2.79488e-07	0.252618	8.10102e-07	0.732203	0.0151782
	AMD	rs10051765	2694	1.51648e-109	0.871705	2.09624e-110	0.120488	0.00780661
	AMD	rs1007934	4021	1.75041e-09	0.291908	2.77863e-09	0.463134	0.244958
	AMD	rs10092747	4132	5.3856e-09	0.821405	1.11149e-09	0.169514	0.00908081
	AMD	rs10122824	4573	4.26825e-10	0.731063	1.51066e-10	0.258735	0.0102023
	AMD	rs10127863	3737	7.0778e-11	0.665494	3.09381e-11	0.290854	0.043652
	AMD	rs10136491	4645	0.000815976	0.198241	0.00323673	0.786351	0.0113558
	AMD	rs10170646	4460	4.61068e-17	0.365333	4.83186e-17	0.382607	0.25206
	AMD	rs10189685	2631	7.04277e-83	0.783724	1.56684e-83	0.174317	0.0419599
	AMD	rs10211596	4287	6.11477e-09	0.828844	1.14116e-09	0.154666	0.0164901
	AMD	rs10224210	4048	7.91358e-149	0.782548	2.0432e-149	0.20203	0.0154219
	AMD	rs10283362	4741	1.156e-06	0.808463	2.61023e-07	0.18254	0.00899615
	AMD	rs1045051	2058	5.23452e-05	0.890285	5.46846e-06	0.0929908	0.0166665
	AMD	rs10512987	3327	1.96855e-22	0.433457	2.33909e-22	0.514995	0.0515478
	AMD	rs1053764	3951	0.00380411	0.746258	0.00114421	0.224436	0.0243578
	AMD	rs10746942	3562	1.93689e-27	0.774275	5.40237e-28	0.215951	0.00977345
	AMD	rs10781059	2545	2.15496e-27	0.861449	3.19419e-28	0.127678	0.0108738
	AMD	rs10789022	4562	5.15388e-11	0.761724	1.51507e-11	0.223907	0.0143695
	AMD	rs10806987	5603	1.56267e-12	0.700224	6.23701e-13	0.279456	0.0203197
	AMD	rs10810065	5157	3.86712e-13	0.783006	1.02342e-13	0.207211	0.00978218
	AMD	rs10813836	4616	2.12656e-05	0.678966	9.69107e-06	0.309403	0.0115995
	AMD	rs10816447	3776	0.00474774	0.783111	0.00119484	0.197068	0.0138782
	AMD	rs10821907	3883	2.33668e-23	0.677728	1.08245e-23	0.313944	0.00832796
	AMD	rs10838681	2616	7.82467e-13	0.85778	1.19539e-13	0.131034	0.0111858
	AMD	rs10846157	3850	1.26568e-35	0.729779	4.54687e-36	0.262161	0.0080606
	AMD	rs10853015	2416	5.55822e-39	0.875929	7.26584e-40	0.114494	0.00957742
	AMD	rs10877951	4364	3.65937e-11	0.844525	6.25162e-12	0.144266	0.0112082
	AMD	rs10901812	4482	3.95214e-66	0.679445	1.66187e-66	0.285671	0.034884
	AMD	rs10926978	3193	1.90781e-07	0.847962	3.08371e-08	0.137046	0.0149918
	AMD	rs10930576	4185	8.45648e-05	0.763128	2.51293e-05	0.226761	0.0100013
	AMD	rs10953356	4016	6.18554e-37	0.752539	1.96007e-37	0.238455	0.00900643
	AMD	rs11016847	4282	3.65525e-07	0.785772	9.43594e-08	0.202834	0.0113936
	AMD	rs11029928	3593	1.4748e-09	0.724074	5.42058e-10	0.266121	0.00980523
	AMD	rs11064153	3947	4.36217e-09	0.83303	8.25931e-10	0.157716	0.00925411
	AMD	rs1106766	2592	2.832e-27	0.861619	4.16525e-28	0.126713	0.0116675
	AMD	rs11079418	2675	7.56179e-49	0.729078	2.21868e-49	0.21386	0.0570619
	AMD	rs11084674	4647	1.21226e-57	0.624532	7.17308e-58	0.369536	0.00593218
	AMD	rs11115058	4139	2.11309e-09	0.707647	8.3575e-10	0.279869	0.0124831
	AMD	rs11117815	4604	7.05977e-05	0.668868	2.78676e-05	0.263961	0.0670729
	AMD	rs11133665	4384	2.39855e-10	0.743055	6.75781e-11	0.209305	0.0476394
	AMD	rs11166592	4899	0.000207626	0.73547	7.22032e-05	0.255755	0.00849521
	AMD	rs111701119	5730	0	0.754015	0	0.237442	0.00854307
	AMD	rs111859325	4544	1.68847e-10	0.597334	1.08313e-10	0.383161	0.0195054
	AMD	rs11190774	3324	4.21055e-07	0.822972	8.61695e-08	0.168414	0.00861396
	AMD	rs11207410	3741	7.44906e-11	0.835631	1.35546e-11	0.152042	0.0123273
	AMD	rs112138489	4743	0.056399	0.691407	0.0180383	0.221122	0.0130343
	AMD	rs11227279	2754	1.27823e-38	0.821845	2.45076e-39	0.157552	0.0206025
	AMD	rs11240524	3482	1.06034e-06	0.732187	3.71824e-07	0.256742	0.0110692
	AMD	rs113526774	4299	0.00389829	0.51089	0.00352598	0.462077	0.019609
	AMD	rs1135498	2122	0.000315837	0.80359	6.47286e-05	0.164659	0.0313708
	AMD	rs113594510	4328	3.13834e-31	0.826973	6.22631e-32	0.164059	0.00896847
	AMD	rs113992406	2986	2.05778e-14	0.830649	3.16178e-15	0.127588	0.0417627
	AMD	rs114388677	4206	4.53616e-54	0.793421	1.12667e-54	0.197056	0.00952233
	AMD	rs1155347	4923	1.62898e-06	0.808747	3.70153e-07	0.183764	0.00748667
	AMD	rs11556924	3799	1.9924e-08	0.834896	3.70709e-09	0.155332	0.0097719
	AMD	rs11557049	4095	6.08766e-11	0.823403	1.18353e-11	0.160065	0.0165318
	AMD	rs115976359	5836	0.00417208	0.597142	0.00264171	0.378085	0.0179591
	AMD	rs11643024	5027	7.75592e-09	0.754235	2.44898e-09	0.238147	0.00761759
	AMD	rs11679485	3670	0.00057606	0.684693	0.000247288	0.2939	0.0205839
	AMD	rs11683213	4189	8.30731e-07	0.816139	1.78665e-07	0.175519	0.00834132
	AMD	rs1169300	4161	1.367e-62	0.84089	2.46558e-63	0.151659	0.00745076
	AMD	rs116948941	4481	6.93691e-26	0.761165	2.09215e-26	0.229555	0.00927927
	AMD	rs11699613	3228	1.35186e-17	0.704047	2.44703e-18	0.127272	0.168681
	AMD	rs117109638	4357	9.62175e-10	0.805756	2.04473e-10	0.171209	0.0230351
	AMD	rs117113238	3965	8.44623e-15	0.817247	1.78996e-15	0.173185	0.00956816
	AMD	rs117276254	3938	2.1954e-10	0.742887	6.79108e-11	0.229771	0.0273418
	AMD	rs11747675	4203	2.64388e-09	0.809716	5.99931e-10	0.183729	0.00655582
	AMD	rs117680242	4330	0.000281091	0.730775	7.61156e-05	0.197813	0.0710548
	AMD	rs11768336	4517	1.09327e-18	0.754122	3.46707e-19	0.239146	0.0067324
	AMD	rs117729312	2917	5.27987e-53	0.561824	4.06282e-53	0.432313	0.00586321
	AMD	rs117963839	5227	4.49755e-06	0.745706	1.47403e-06	0.244388	0.00990029
	AMD	rs118011290	5713	0	0.754528	0	0.236923	0.00854889
	AMD	rs118081390	3854	7.76717e-62	0.792895	1.71958e-62	0.175508	0.0315976
	AMD	rs11856921	4386	3.99821e-25	0.604008	2.05611e-25	0.310531	0.085461
	AMD	rs11924682	4459	0.000488403	0.810043	0.000108906	0.180618	0.00874126
	AMD	rs11995449	5964	1.51014e-13	0.7324	5.32135e-14	0.258069	0.00953156
	AMD	rs12039166	3694	0.000184896	0.680403	5.53549e-05	0.203586	0.115771
	AMD	rs1220795	4458	1.27367e-05	0.794173	3.06733e-06	0.191242	0.0145686
	AMD	rs12289477	4719	0.000179492	0.723457	6.70437e-05	0.270219	0.00607672
	AMD	rs12327653	4298	1.41292e-11	0.751583	4.47672e-12	0.238122	0.0102946
	AMD	rs12367963	4160	0.00158605	0.809888	0.000333895	0.17048	0.0177117
	AMD	rs12369201	3051	0.00150661	0.842255	0.000264118	0.147644	0.0083298
	AMD	rs12423058	4553	4.3893e-07	0.712924	1.34771e-07	0.218831	0.0682449
	AMD	rs12454490	4591	7.56611e-05	0.80516	1.73559e-05	0.184686	0.0100609
	AMD	rs12481574	3835	9.03918e-09	0.77169	2.49467e-09	0.212959	0.0153507
	AMD	rs12483377	4749	2.35676e-06	0.729798	8.36503e-07	0.259022	0.011177
	AMD	rs12601991	2634	5.31111e-12	0.755142	8.03625e-13	0.11413	0.130728
	AMD	rs1260326	2473	4.04572e-22	0.883995	4.96874e-23	0.10856	0.00744483
	AMD	rs12639043	3858	1.14e-07	0.789833	2.90897e-08	0.201534	0.00863265
	AMD	rs12651794	4870	2.33592e-06	0.799288	5.58319e-07	0.191032	0.00967672
	AMD	rs12662778	3633	1.66234e-05	0.725281	6.10242e-06	0.266242	0.00845432
	AMD	rs12692738	3455	1.94337e-10	0.783178	5.00354e-11	0.201627	0.0151949
	AMD	rs12736181	4353	1.05989e-13	0.820917	2.21753e-14	0.171748	0.00733562
	AMD	rs12883201	4225	2.49889e-12	0.650807	1.29922e-12	0.338355	0.010838
	AMD	rs12905543	4783	1.26087e-08	0.746581	3.95716e-09	0.234291	0.0191284
	AMD	rs12975366	4922	8.26719e-06	0.659138	4.20458e-06	0.335223	0.00562696
	AMD	rs12988055	4209	1.18318e-14	0.496371	9.89763e-15	0.41514	0.0884889
	AMD	rs13066793	4457	0.0693021	0.705827	0.0189332	0.192817	0.0131204
	AMD	rs13108018	4961	0.000498319	0.794444	0.00012335	0.196642	0.00829219
	AMD	rs1317983	3711	4.19444e-57	5.3842e-05	7.78986e-53	0.999946	5.52267e-07
	AMD	rs13221801	4662	7.52092e-05	0.774779	1.97773e-05	0.203718	0.0214081
	AMD	rs13329240	3617	1.19638e-12	0.816214	2.56784e-13	0.175179	0.00860644
	AMD	rs13413613	2433	5.42848e-09	0.693205	2.35226e-09	0.300372	0.00642273
	AMD	rs1372965	3807	1.96176e-13	0.681541	8.37066e-14	0.29078	0.0276785
	AMD	rs141932375	3337	8.9161e-06	0.835978	1.61405e-06	0.151322	0.0126891
	AMD	rs143383546	2964	1.66978e-14	0.829273	2.87918e-15	0.142963	0.0277636
	AMD	rs144544664	3639	0.00479472	0.792289	0.00105282	0.173942	0.0279215
	AMD	rs145651410	2513	7.40487e-12	0.827076	1.39228e-12	0.155491	0.0174327
	AMD	rs145868254	4255	1.49195e-12	0.793578	3.57936e-13	0.190373	0.0160491
	AMD	rs148185902	2862	2.76583e-101	0.850494	4.23681e-102	0.130263	0.0192432
	AMD	rs1495824	4290	1.30685e-05	0.744077	4.37308e-06	0.248981	0.00692425
	AMD	rs150548439	3750	1.8013e-18	0.521946	1.56744e-18	0.454158	0.0238962
	AMD	rs151245	4069	3.28089e-11	0.812	6.97856e-12	0.1727	0.0153001
	AMD	rs1529543	4607	0.0123347	0.66048	0.00534042	0.285925	0.0359198
	AMD	rs1538311	2878	6.78242e-15	0.832241	1.22593e-15	0.150411	0.0173472
	AMD	rs1551210	4118	1.85604e-08	0.681198	8.53275e-09	0.313161	0.00564104
	AMD	rs1551562	4859	1.424e-06	0.704689	5.82904e-07	0.288452	0.00685745
	AMD	rs1554447	4444	5.53972e-07	0.79645	1.34704e-07	0.193655	0.00989441
	AMD	rs16825915	3815	6.57103e-12	0.822239	1.25666e-12	0.157227	0.0205341
	AMD	rs16874060	4603	7.42668e-07	0.795144	1.7728e-07	0.189792	0.0150639
	AMD	rs1693556	3699	0.00231301	0.835192	0.000392013	0.141529	0.0205735
	AMD	rs1700820	5251	8.16163e-09	0.793689	2.03918e-09	0.198295	0.00801606
	AMD	rs17151639	3324	1.16889e-15	0.7669	3.42162e-16	0.224481	0.00861878
	AMD	rs17217119	4414	1.92581e-54	0.508579	1.83662e-54	0.485019	0.00640168
	AMD	rs17239672	4689	2.34846e-25	0.730055	8.45491e-26	0.262826	0.00711843
	AMD	rs17256228	3865	4.83224e-18	0.806165	1.09862e-18	0.183272	0.0105631
	AMD	rs17282064	5008	1.76684e-06	0.774023	4.83913e-07	0.21198	0.0139948
	AMD	rs17420359	3925	0.0197591	0.770949	0.00502987	0.196244	0.00801827
	AMD	rs17447487	3578	2.60328e-08	0.745664	6.78786e-09	0.194366	0.0599695
	AMD	rs174547	3528	4.89228e-07	0.846254	8.45623e-08	0.146266	0.00747971
	AMD	rs17454919	3490	1.8924e-07	0.745512	4.91313e-08	0.193492	0.0609956
	AMD	rs17563161	3765	2.01978e-09	0.8425	3.573e-10	0.14903	0.00846968
	AMD	rs1757915	4488	4.76596e-11	0.704391	1.91029e-11	0.282321	0.0132879
	AMD	rs17624225	3497	5.57051e-59	0.812557	1.1342e-59	0.165421	0.0220226
	AMD	rs17627747	3434	0.00106483	0.863567	0.000155668	0.126236	0.00897704
	AMD	rs17641524	2945	7.07667e-54	6.53984e-50	0.000108197	0.999892	2.14126e-07
	AMD	rs17643734	5051	6.10394e-09	0.677677	2.5336e-09	0.281247	0.0410764
	AMD	rs1769798	4044	6.06031e-08	0.785531	1.49896e-08	0.194274	0.0201955
	AMD	rs17714046	2232	0.0531366	0.821813	0.00625052	0.0966486	0.0221516
	AMD	rs17714252	3304	3.11921e-21	0.775774	5.27918e-22	0.131205	0.0930208
	AMD	rs17720255	4721	4.00865e-06	0.727334	1.46335e-06	0.265504	0.00715638
	AMD	rs183342753	4473	3.46343e-08	0.752238	9.76279e-09	0.212007	0.0357548
	AMD	rs1852731	3455	1.51993e-06	0.831421	2.83863e-07	0.155263	0.0133146
	AMD	rs1880241	4373	1.23192e-06	0.836934	2.29892e-07	0.156176	0.00688866
	AMD	rs1883004	4168	2.50598e-25	0.790678	5.86793e-26	0.185119	0.024203
	AMD	rs1887250	4475	7.18655e-14	0.794224	1.80126e-14	0.19906	0.00671689
	AMD	rs189877310	4991	0.000522904	0.768902	0.000137526	0.202197	0.0282412
	AMD	rs1933736	3749	6.75486e-18	0.0013764	4.84395e-15	0.987011	0.0116121
	AMD	rs1941169	3474	0.0206225	0.783617	0.00411445	0.156306	0.0353397
	AMD	rs1968255	4382	2.94609e-07	0.70422	1.21238e-07	0.289795	0.00598426
	AMD	rs1983100	5860	0.0328908	0.767874	0.00778346	0.181704	0.00974826
	AMD	rs198325	2751	1.40931e-31	0.724643	5.13511e-32	0.264028	0.0113294
	AMD	rs1990292	2544	7.79374e-49	0.751442	1.9686e-49	0.189746	0.0588123
	AMD	rs1999032	4932	1.77978e-06	0.750578	5.6718e-07	0.239184	0.010236
	AMD	rs2004374	4927	0.000794352	0.820858	0.000161465	0.166841	0.0113445
	AMD	rs2014520	4488	4.59582e-12	0.739734	9.91157e-13	0.159434	0.100832
	AMD	rs2049019	3868	1.01421e-11	0.722234	3.78977e-12	0.269868	0.00789809
	AMD	rs2057222	3808	1.63657e-09	0.687534	7.24761e-10	0.304468	0.00799783
	AMD	rs2068888	4545	9.98887e-23	0.18145	3.45462e-23	0.0619973	0.756553
	AMD	rs2070904	3553	4.11658e-05	0.774632	1.04196e-05	0.196039	0.0292776
	AMD	rs2076930	4562	0.000306994	0.636914	7.50848e-05	0.15557	0.207135
	AMD	rs2112454	5479	0.016483	0.751143	0.00482767	0.219993	0.00755312
	AMD	rs2114355	4495	0.00108769	0.824973	0.000215199	0.163209	0.0105148
	AMD	rs2138385	4935	3.09972e-10	0.721749	1.14163e-10	0.265809	0.0124424
	AMD	rs2163777	3939	0.0146498	0.689049	0.00418556	0.196771	0.0953452
	AMD	rs2177556	5033	3.1378e-22	0.795158	7.76937e-23	0.196878	0.00796476
	AMD	rs2183065	4688	0.00443639	0.785769	0.00113584	0.201172	0.00748686
	AMD	rs218634	4503	6.56654e-26	0.720526	2.46703e-26	0.27069	0.00878384
	AMD	rs223374	3324	7.65225e-36	0.270281	1.66983e-35	0.589651	0.140068
	AMD	rs2237916	3888	1.05196e-05	0.834234	2.00216e-06	0.158771	0.00698301
	AMD	rs224143	4187	9.93286e-10	0.526904	8.069e-10	0.427988	0.0451084
	AMD	rs2241978	3487	1.54964e-15	0.853612	2.49288e-16	0.13731	0.00907835
	AMD	rs2249741	12726	2.47269e-78	8.0848e-09	3.05844e-70	1	1.38017e-10
	AMD	rs2277851	4737	3.38694e-06	0.790297	8.69552e-07	0.202891	0.00680809
	AMD	rs2282718	3226	6.48376e-06	0.771198	1.83829e-06	0.218641	0.0101525
	AMD	rs2285179	3684	1.39706e-09	0.767663	4.05272e-10	0.222681	0.00965572
	AMD	rs2306623	4956	1.07555e-20	0.600885	6.27253e-21	0.350383	0.0487319
	AMD	rs2307111	4206	1.99345e-12	0.712372	7.01249e-13	0.250558	0.0370697
	AMD	rs2375030	5435	0.065547	0.694439	0.0199955	0.211835	0.00818358
	AMD	rs2390793	4276	1.58955e-14	0.666853	5.11021e-15	0.214266	0.118881
	AMD	rs2403966	3297	2.57914e-25	0.813762	5.11393e-26	0.161328	0.0249096
	AMD	rs2413506	3236	1.44747e-09	0.795363	3.54229e-10	0.194633	0.0100041
	AMD	rs2415142	3387	1.26351e-16	0.797411	2.75813e-17	0.174039	0.0285504
	AMD	rs2432142	4857	2.37522e-13	0.622175	1.42197e-13	0.372472	0.00535333
	AMD	rs2442455	4561	1.49312e-05	0.782642	3.96944e-06	0.208055	0.00928451
	AMD	rs2486640	4755	3.85201e-15	0.690901	1.46637e-15	0.262963	0.0461363
	AMD	rs2492469	3124	0.00655265	0.835298	0.00113173	0.144254	0.0127629
	AMD	rs2510770	4115	0.00172511	0.807062	0.000384773	0.179998	0.0108305
	AMD	rs2526379	3182	1.99126e-05	0.806048	4.29276e-06	0.173748	0.0201802
	AMD	rs2542713	4667	7.20362e-21	0.506352	6.92625e-21	0.486849	0.00679917
	AMD	rs2571037	4749	0.00194615	0.788946	0.000487472	0.197604	0.0110165
	AMD	rs2584724	2217	6.01472e-06	0.881018	7.46635e-07	0.109355	0.00961999
	AMD	rs2624847	2353	1.70097e-16	0.685158	7.46382e-17	0.300632	0.0142105
	AMD	rs2692954	1679	6.523e-07	0.849177	9.70874e-08	0.126366	0.0244562
	AMD	rs272611	3558	3.22859e-07	0.811902	6.52267e-08	0.164003	0.0240942
	AMD	rs2729805	4370	8.93119e-16	0.774552	2.51096e-16	0.217754	0.00769424
	AMD	rs2746024	2176	3.14106e-07	0.86858	3.77311e-08	0.104308	0.0271113
	AMD	rs2791646	3652	1.60246e-10	0.74731	5.24863e-11	0.244763	0.00792647
	AMD	rs2802288	3113	0.000342482	0.832505	6.10698e-05	0.14843	0.0186615
	AMD	rs2823139	3757	2.54407e-25	0.802697	5.47534e-26	0.172732	0.0245709
	AMD	rs2834320	2987	9.5671e-29	0.822819	1.9431e-29	0.167107	0.0100748
	AMD	rs28428779	3724	2.54783e-17	0.790626	5.91422e-18	0.1835	0.0258742
	AMD	rs28454947	4319	9.53504e-05	0.820308	1.88431e-05	0.162092	0.0174862
	AMD	rs28661610	4001	4.03245e-08	0.0207052	4.51326e-07	0.230992	0.748303
	AMD	rs28697973	4441	0.0106789	0.700291	0.00403115	0.264329	0.0206696
	AMD	rs288762	5213	2.01195e-38	0.795896	4.98298e-39	0.197112	0.00699197
	AMD	rs28929474	5403	1.40235e-25	0.00428881	8.51108e-26	0.00160885	0.994102
	AMD	rs28930677	3408	5.59617e-59	0.8163	1.10784e-59	0.161576	0.022124
	AMD	rs2963033	5062	0.000158499	0.757454	4.70192e-05	0.224683	0.0176578
	AMD	rs2978457	3044	0.00177434	0.845323	0.000300478	0.143143	0.00945908
	AMD	rs303968	4165	1.09552e-49	0.700142	4.21075e-50	0.269075	0.0307826
	AMD	rs3097676	11819	4.63844e-66	2.00208e-13	2.31681e-53	1	8.24686e-09
	AMD	rs3107157	4124	8.03571e-05	0.802092	1.9121e-05	0.190851	0.00695784
	AMD	rs3133531	3778	0.00229744	0.829121	0.000409442	0.147743	0.0204295
	AMD	rs3184504	2187	2.16992e-189	0.476089	2.32751e-189	0.51065	0.0132609
	AMD	rs3195899	4990	7.79215e-06	0.807433	1.78976e-06	0.18545	0.00710738
	AMD	rs3198642	4422	0.000305928	0.635665	7.59066e-05	0.157514	0.206439
	AMD	rs324769	4491	1.67075e-07	0.748594	5.01712e-08	0.22477	0.0266364
	AMD	rs329118	2901	1.92579e-06	0.853337	3.1374e-07	0.139013	0.007647
	AMD	rs333947	3580	8.96059e-11	0.775556	2.41673e-11	0.209157	0.0152864
	AMD	rs340029	4222	1.34984e-09	0.685442	4.40028e-10	0.223352	0.0912061
	AMD	rs34046597	4737	2.14138e-09	0.65582	1.10649e-09	0.33887	0.00530982
	AMD	rs34221697	3683	1.96398e-07	0.801389	3.89523e-08	0.158903	0.0397081
	AMD	rs34517439	3495	3.0082e-33	0.820503	6.22355e-34	0.169741	0.00975641
	AMD	rs34540619	4097	5.08047e-06	0.722121	1.88019e-06	0.267232	0.0106402
	AMD	rs34594435	2245	7.02735e-17	0.88143	8.63809e-18	0.108336	0.0102341
	AMD	rs34760583	3340	7.41325e-37	0.498141	2.13517e-37	0.143116	0.358742
	AMD	rs34914463	3799	6.47425e-14	0.792989	1.42856e-14	0.174943	0.0320679
	AMD	rs35046559	4886	6.34541e-11	0.644948	2.14203e-11	0.217578	0.137473
	AMD	rs35048827	4098	1.26344e-11	0.804701	2.88229e-12	0.183565	0.0117341
	AMD	rs35264168	1493	6.39149e-19	0.911254	5.19292e-20	0.0740223	0.0147236
	AMD	rs35310411	2414	1.13872e-07	0.472786	1.22985e-07	0.510607	0.0166071
	AMD	rs35381236	4291	0.0336281	0.738097	0.00949886	0.208478	0.0102979
	AMD	rs35421357	3912	4.67977e-05	0.775972	1.2899e-05	0.213874	0.0100941
	AMD	rs357503	4409	5.92711e-09	0.75622	1.7051e-09	0.217521	0.0262585
	AMD	rs35772020	4445	8.21239e-50	0.783564	2.06128e-50	0.196652	0.0197835
	AMD	rs35963124	4991	2.25953e-05	0.717776	7.45707e-06	0.236841	0.0453531
	AMD	rs3736147	4034	2.93639e-14	0.503801	1.45043e-14	0.248605	0.247594
	AMD	rs3736905	3869	1.22525e-10	0.748542	3.92454e-11	0.23975	0.0117071
	AMD	rs3750434	3366	0.0194516	0.691174	0.00766304	0.272281	0.00943
	AMD	rs3757387	4085	7.44725e-54	0.774478	2.10764e-54	0.219177	0.0063445
	AMD	rs3762727	3722	2.33282e-10	0.827085	4.67147e-11	0.165616	0.00729841
	AMD	rs3771257	4549	1.70462e-07	0.783313	4.28147e-08	0.196723	0.019964
	AMD	rs380175	2916	0.000108532	0.807623	2.46892e-05	0.183712	0.00853235
	AMD	rs3809112	3195	1.98267e-07	0.751473	6.33352e-08	0.240044	0.00848271
	AMD	rs3813622	4013	5.87647e-05	0.781004	1.58189e-05	0.21023	0.00869164
	AMD	rs3842763	4041	7.27535e-29	0.589176	3.45829e-29	0.27993	0.130894
	AMD	rs3925584	2827	2.77168e-101	0.852293	4.177e-102	0.128424	0.0192839
	AMD	rs3959442	3468	2.92734e-13	0.843067	5.18221e-14	0.149239	0.00769403
	AMD	rs410335	4215	8.71594e-09	0.665209	4.28293e-09	0.326869	0.00792158
	AMD	rs41276588	3831	8.32531e-11	0.714337	2.71398e-11	0.232814	0.0528489
	AMD	rs41284816	3830	2.14127e-05	0.816418	4.49685e-06	0.171443	0.0121128
	AMD	rs429358	4229	7.51183e-35	1.2267e-15	6.14677e-23	3.78696e-06	0.999996
	AMD	rs4361503	4091	3.18844e-06	0.789389	7.88307e-07	0.195152	0.0154542
	AMD	rs4378991	4261	5.30049e-05	0.740241	1.67911e-05	0.234471	0.0252182
	AMD	rs4442348	4403	1.63437e-08	0.804824	3.74143e-09	0.184231	0.0109443
	AMD	rs4608848	5331	0.00198691	0.60357	0.000958957	0.291203	0.102281
	AMD	rs4621315	4976	5.83299e-05	0.785869	1.51466e-05	0.204058	0.00999897
	AMD	rs4666821	4029	0.0044649	0.80516	0.00097842	0.176426	0.0129702
	AMD	rs4739391	3455	0.00304975	0.845426	0.000518412	0.143703	0.00730267
	AMD	rs4741847	5026	0.0204565	0.668135	0.00657296	0.214591	0.0902447
	AMD	rs4807481	4232	7.02405e-05	0.55262	5.59717e-05	0.440353	0.00690048
	AMD	rs4832596	4791	3.11619e-12	0.770181	8.35343e-13	0.206436	0.0233833
	AMD	rs4886747	2896	5.04011e-53	0.536311	4.30508e-53	0.458092	0.00559696
	AMD	rs4889385	6635	3.00865e-05	0.583247	1.39222e-05	0.269744	0.146965
	AMD	rs4906378	4308	4.26424e-05	0.739588	1.46524e-05	0.254125	0.00622947
	AMD	rs4952981	4926	5.77218e-12	0.451242	6.18496e-12	0.483447	0.0653107
	AMD	rs4966019	4747	9.47914e-77	0.765735	2.79866e-77	0.22607	0.00819444
	AMD	rs498010	5196	3.87839e-13	0.785289	1.01201e-13	0.2049	0.0098107
	AMD	rs4981832	3289	5.71608e-09	0.833509	1.06736e-09	0.155629	0.0108612
	AMD	rs499600	3281	1.50321e-25	0.692375	5.59711e-26	0.257752	0.0498727
	AMD	rs525355	5050	0.01155	0.754982	0.00337114	0.22035	0.00974753
	AMD	rs529045	3601	0.000783713	0.854551	0.000124665	0.135924	0.00861581
	AMD	rs543883	4081	2.81943e-07	5.15464e-05	0.00522626	0.955455	0.0392667
	AMD	rs551225	5355	1.35274e-18	0.474388	5.31219e-19	0.185952	0.339661
	AMD	rs55658481	3029	1.10953e-29	0.829016	2.19112e-30	0.163709	0.00727515
	AMD	rs55714539	3926	5.91877e-05	0.778309	1.50618e-05	0.198037	0.0235796
	AMD	rs55748225	4627	1.83517e-06	0.637971	5.34908e-07	0.185777	0.17625
	AMD	rs55775495	2933	4.91107e-05	0.861515	7.23197e-06	0.126854	0.0115748
	AMD	rs55855666	4066	0.00137619	0.79508	0.000320524	0.185162	0.0180607
	AMD	rs560124875	2651	5.07003e-39	0.871099	6.95498e-40	0.119486	0.00941489
	AMD	rs56219475	3567	7.57138e-09	0.800606	1.62122e-09	0.171402	0.0279922
	AMD	rs56332871	3785	1.506e-05	0.823891	3.08414e-06	0.168717	0.00737371
	AMD	rs56380525	3783	9.55877e-12	0.472039	1.06095e-11	0.523925	0.00403637
	AMD	rs564832	3194	2.71126e-101	0.833712	4.79489e-102	0.147424	0.0188635
	AMD	rs571717	4865	7.95747e-15	0.699196	3.35756e-15	0.295011	0.00579257
	AMD	rs57583541	3730	3.17709e-05	0.832593	6.03338e-06	0.158102	0.0092668
	AMD	rs57677839	3698	5.10278e-06	0.722056	1.36481e-06	0.193039	0.0848979
	AMD	rs58718372	5568	3.02174e-27	0.429957	1.27511e-27	0.181044	0.388999
	AMD	rs59967356	4067	0.00172862	0.758453	0.000497688	0.218345	0.0209756
	AMD	rs601896	3924	0.0188785	0.764676	0.00453939	0.18384	0.0280659
	AMD	rs6029394	3580	0.00724031	0.783399	0.00172332	0.186441	0.0211963
	AMD	rs6062359	1990	1.59151e-07	0.887526	1.75711e-08	0.0979726	0.0145014
	AMD	rs60745822	4601	0.00045327	0.764694	0.000115833	0.195377	0.0393594
	AMD	rs60767324	4269	2.10286e-15	0.817807	4.44484e-16	0.172851	0.00934165
	AMD	rs609017	4042	0.000266633	0.826599	4.88411e-05	0.151392	0.0216932
	AMD	rs6134143	4855	1.68537e-05	0.707574	6.05276e-06	0.254077	0.038326
	AMD	rs61793793	4425	0.00450544	0.794126	0.00104898	0.184877	0.0154419
	AMD	rs61921604	3109	0.000225222	0.846134	3.72773e-05	0.140033	0.013571
	AMD	rs62047987	3776	1.89286e-35	0.844167	3.2736e-36	0.145985	0.00984876
	AMD	rs62049973	2901	7.04426e-41	0.868254	9.80521e-42	0.120845	0.0109005
	AMD	rs62106258	4123	3.04302e-21	0.756827	6.13227e-22	0.152424	0.0907489
	AMD	rs62129537	4531	0.00201727	0.781067	0.000538918	0.208656	0.0077211
	AMD	rs621634	4351	2.10808e-07	0.821638	4.32725e-08	0.168648	0.0097139
	AMD	rs62435145	5645	3.38399e-91	0.698697	1.04185e-91	0.215025	0.0862782
	AMD	rs62485450	3297	0.000102038	0.837527	1.7138e-05	0.140647	0.0217072
	AMD	rs62586005	4188	2.5411e-05	0.79868	5.82519e-06	0.18307	0.0182193
	AMD	rs630943	5233	9.91508e-07	0.798637	2.31019e-07	0.186065	0.0152966
	AMD	rs6458868	4369	1.69607e-16	0.603383	1.09831e-16	0.390721	0.00589609
	AMD	rs6470361	3487	1.32559e-05	0.845997	2.21706e-06	0.141481	0.0125064
	AMD	rs6514339	4443	1.70959e-05	0.713775	5.92838e-06	0.247479	0.0387234
	AMD	rs6515322	4746	0	0.775976	0	0.215232	0.0087919
	AMD	rs6567160	4543	1.67467e-12	0.757946	4.20208e-13	0.190131	0.0519224
	AMD	rs6593927	4245	1.13223e-06	0.789123	2.85395e-07	0.198897	0.0119783
	AMD	rs6657897	3444	1.62301e-05	0.76366	4.29615e-06	0.202108	0.034211
	AMD	rs6666121	2727	6.57371e-06	0.868555	8.93239e-07	0.118006	0.0134315
	AMD	rs6694857	3792	3.02534e-07	0.81252	6.39254e-08	0.17167	0.0158099
	AMD	rs6697193	936	0.000110345	0.920063	6.61007e-06	0.0550902	0.0247299
	AMD	rs6697844	3353	4.40496e-06	0.777117	1.11146e-06	0.196055	0.0268221
	AMD	rs6764769	3861	2.45081e-07	0.691679	9.58393e-08	0.270444	0.0378765
	AMD	rs67648215	4101	4.9051e-12	0.64106	2.66811e-12	0.348692	0.0102487
	AMD	rs6766334	2941	7.28403e-06	0.844405	1.15065e-06	0.133368	0.0222187
	AMD	rs67704458	5739	4.31924e-05	0.757685	1.31884e-05	0.231342	0.0109171
	AMD	rs6807915	4346	5.45436e-08	0.820609	1.13214e-08	0.170322	0.00906831
	AMD	rs68155726	4203	1.18337e-14	0.496452	9.89536e-15	0.415045	0.0885033
	AMD	rs6826952	3299	0.00741643	0.797304	0.001549	0.166498	0.0272322
	AMD	rs686364	4171	0.00149385	0.691814	0.000629828	0.291664	0.0143983
	AMD	rs687467	5059	5.40066e-34	0.742993	1.78691e-34	0.245822	0.0111851
	AMD	rs6900852	2875	6.16283e-06	0.807826	1.41434e-06	0.185386	0.00678109
	AMD	rs6904785	5571	0.000120115	0.748696	3.88387e-05	0.242079	0.00906624
	AMD	rs6930773	3157	0.000319907	0.820922	6.36891e-05	0.163419	0.0152755
	AMD	rs6963999	4659	0.000825273	0.7757	0.000222541	0.209159	0.014093
	AMD	rs6999484	4740	3.91034e-121	0.711818	1.55028e-121	0.282199	0.00598391
	AMD	rs700750	5191	9.87212e-40	0.709188	3.9467e-40	0.283513	0.00729884
	AMD	rs7083543	3284	1.18378e-05	0.826377	2.20005e-06	0.153562	0.0200462
	AMD	rs710177	2284	0.00129431	0.88044	0.000161777	0.110039	0.00806443
	AMD	rs7104410	4261	1.71756e-08	0.822587	3.54893e-09	0.16996	0.00745251
	AMD	rs7123220	3942	2.29786e-20	0.803241	5.03088e-21	0.175839	0.0209195
	AMD	rs7157021	3465	0.00023539	0.82384	4.65633e-05	0.162953	0.0129242
	AMD	rs7187250	3962	4.39135e-35	0.832786	8.3135e-36	0.15765	0.00956399
	AMD	rs7211068	3224	7.76364e-05	0.78664	1.99176e-05	0.201801	0.0114608
	AMD	rs7260044	4142	0.000509676	0.478165	0.000518977	0.486857	0.0339499
	AMD	rs72749964	4211	0.00113585	0.796443	0.000250769	0.17581	0.0263609
	AMD	rs728538	3945	1.70256e-08	0.790279	4.34158e-09	0.201515	0.00820599
	AMD	rs72868889	5366	6.97263e-08	0.79234	1.62258e-08	0.18436	0.0232993
	AMD	rs72890970	4095	3.28351e-11	0.812647	6.95193e-12	0.17204	0.0153123
	AMD	rs73002956	3742	1.12263e-08	0.497414	9.96905e-09	0.441649	0.0609366
	AMD	rs7303171	3515	4.43717e-09	0.847352	7.50097e-10	0.143234	0.00941323
	AMD	rs73063122	5517	3.6864e-20	0.804964	8.59748e-21	0.187728	0.00730877
	AMD	rs7307367	4773	5.54943e-07	0.727562	1.83148e-07	0.240085	0.0323523
	AMD	rs73079855	4463	0.00848163	0.68532	0.00337551	0.272713	0.0301101
	AMD	rs73102387	5360	0	0.754211	0	0.237243	0.0085453
	AMD	rs73160466	3716	0.00525524	0.730527	0.00183847	0.255558	0.00682141
	AMD	rs73175081	4470	2.16766e-05	0.726516	7.91789e-06	0.265369	0.00808539
	AMD	rs7333641	3564	2.12943e-07	0.817561	4.11846e-08	0.158098	0.0243405
	AMD	rs7341051	3341	2.57606e-05	0.768458	7.45871e-06	0.22249	0.00901872
	AMD	rs7390308	4019	1.98591e-12	0.585482	1.3869e-12	0.408879	0.00563891
	AMD	rs7418179	2669	2.61562e-08	0.861167	3.90829e-09	0.128667	0.0101664
	AMD	rs74710826	2572	0.00214171	0.834904	0.000353553	0.137801	0.0247989
	AMD	rs74845792	3683	8.08747e-08	0.770166	1.90174e-08	0.181053	0.0487805
	AMD	rs75184896	5738	7.75973e-05	0.696089	2.83404e-05	0.254179	0.0496265
	AMD	rs7536934	3261	3.61129e-05	0.735782	1.17996e-05	0.240388	0.0237821
	AMD	rs75641275	3808	6.95066e-11	0.827515	1.38311e-11	0.164659	0.00782587
	AMD	rs7572574	4088	4.57149e-54	0.799602	1.09091e-54	0.190802	0.00959651
	AMD	rs75763843	3654	1.09016e-07	0.798362	2.60326e-08	0.190634	0.0110033
	AMD	rs7591218	5140	5.75406e-12	0.449826	6.2057e-12	0.485068	0.0651057
	AMD	rs7593570	3493	5.24208e-08	0.825082	1.06345e-08	0.167376	0.00754178
	AMD	rs76013854	3121	0.000284913	0.776838	4.40738e-05	0.120068	0.102765
	AMD	rs76168547	2247	2.18026e-27	0.871564	2.93797e-28	0.117435	0.0110015
	AMD	rs76221190	4175	3.85153159528508e-313	0.777569	9.75091581467445e-314	0.196831	0.0255993
	AMD	rs762643	3614	0.000397449	0.809483	7.43158e-05	0.15132	0.0387254
	AMD	rs76273615	4049	1.8654e-12	0.73249	6.6171e-13	0.259827	0.00768285
	AMD	rs76301301	4241	1.73302e-07	0.80419	4.04163e-08	0.18754	0.00827026
	AMD	rs763014	5351	4.53353e-05	0.734595	1.58786e-05	0.257283	0.00806053
	AMD	rs76428106	3914	2.18114e-10	0.738061	6.93895e-11	0.234775	0.0271641
	AMD	rs76512888	3785	2.58569e-26	0.799719	5.86306e-27	0.181318	0.018963
	AMD	rs76798800	2809	4.49133e-31	0.795232	1.07342e-31	0.190045	0.0147236
	AMD	rs7684939	4047	2.41881e-17	0.750589	7.24661e-18	0.224847	0.0245639
	AMD	rs76862947	6552	4.59926e-25	0.722638	1.7125e-25	0.26906	0.00830194
	AMD	rs76871347	5331	0.0401191	0.701169	0.0134491	0.235042	0.0102212
	AMD	rs7688550	4305	6.93458e-12	0.79828	1.61199e-12	0.185549	0.0161703
	AMD	rs76897269	4273	5.5507e-07	0.79803	1.33591e-07	0.192056	0.00991403
	AMD	rs77207841	8279	2.05168e-37	0.0911176	2.0435e-36	0.907543	0.00133933
	AMD	rs77291780	3771	9.07925e-13	0.178436	3.45913e-12	0.679688	0.141876
	AMD	rs7729824	4193	0.00248143	0.821895	0.000507304	0.168022	0.00709472
	AMD	rs77588877	4567	9.20539e-05	0.743651	2.64189e-05	0.21338	0.0428504
	AMD	rs77592320	4517	1.15961e-06	0.780895	2.77032e-07	0.186524	0.032579
	AMD	rs7766538	4764	9.78041e-16	0.797607	2.32005e-16	0.18919	0.0132027
	AMD	rs77735664	4278	2.26247e-08	1.38007e-06	0.0160751	0.980552	0.00337137
	AMD	rs77924615	3683	2.02767e-159	0.840349	3.62992e-160	0.150429	0.00922174
	AMD	rs78294462	3148	1.00156e-12	0.803495	2.17936e-13	0.174816	0.0216891
	AMD	rs78343805	3452	2.01404e-09	0.695171	7.0275e-10	0.242501	0.0623283
	AMD	rs78516764	5732	0	0.754989	0	0.236457	0.00855412
	AMD	rs7922838	3983	2.15495e-07	0.767707	6.25178e-08	0.222712	0.00958121
	AMD	rs7944897	3613	2.10413e-13	0.80813	4.81424e-14	0.184893	0.00697685
	AMD	rs7967047	3646	0.0114718	0.79264	0.00255723	0.176673	0.0166575
	AMD	rs80138475	4771	5.49024e-21	0.700984	2.16502e-21	0.276404	0.0226117
	AMD	rs80349010	4330	3.13801e-31	0.826886	6.22964e-32	0.164146	0.00896753
	AMD	rs8044992	3945	2.01416e-08	0.665327	8.20963e-09	0.271121	0.0635519
	AMD	rs8049617	4303	5.97482e-19	0.778239	1.64445e-19	0.214187	0.0075744
	AMD	rs807624	4493	1.96456e-50	0.778392	5.41477e-51	0.214536	0.00707193
	AMD	rs8081039	5132	0.000776193	0.780394	0.00020168	0.202755	0.0158728
	AMD	rs8091180	5031	1.16297e-33	0.798569	2.62295e-34	0.180088	0.0213427
	AMD	rs8101667	4714	1.18851e-57	0.612295	7.41287e-58	0.381889	0.00581594
	AMD	rs8108787	5533	0.0086036	0.193672	0.0332448	0.748343	0.016137
	AMD	rs81205	4594	8.54586e-09	0.652229	4.45502e-09	0.340004	0.00776703
	AMD	rs822362	4453	9.67432e-20	0.792946	2.26623e-20	0.185728	0.0213259
	AMD	rs833805	3971	4.19444e-57	5.3842e-05	7.78986e-53	0.999946	5.52267e-07
	AMD	rs836968	2708	1.05775e-24	0.88279	1.31413e-25	0.109668	0.00754198
	AMD	rs839608	3068	1.78784e-07	0.790121	3.59296e-08	0.158737	0.0511421
	AMD	rs849086	5061	3.13887e-22	0.79543	7.75851e-23	0.196602	0.00796749
	AMD	rs854917	3922	5.64389e-08	0.78774	1.45568e-08	0.203166	0.00909438
	AMD	rs855866	4564	3.13363e-07	0.725781	9.34365e-08	0.21635	0.0578686
	AMD	rs863678	3994	4.56173e-54	0.797894	1.10079e-54	0.19253	0.00957601
	AMD	rs866929	3593	1.42015e-21	0.845858	2.46312e-22	0.146699	0.00744322
	AMD	rs887619	4379	0.00142556	0.749809	0.00039619	0.208347	0.0400224
	AMD	rs888401	3616	6.52105e-06	0.820738	1.33419e-06	0.16791	0.0113441
	AMD	rs893929	3753	4.34729e-20	0.822432	9.03103e-21	0.170845	0.00672289
	AMD	rs9271330	13405	8.56634e-67	3.26191e-14	2.62617e-53	1	1.52304e-09
	AMD	rs9358918	3943	9.11996e-12	0.450369	1.10521e-11	0.54578	0.00385105
	AMD	rs9361669	5678	1.43622e-09	0.730568	5.16175e-10	0.262557	0.00687502
	AMD	rs9361858	4268	7.07422e-45	0.786548	1.86244e-45	0.207069	0.00638258
	AMD	rs9381919	4005	1.62619e-20	0.799722	3.75452e-21	0.184623	0.0156543
	AMD	rs9381994	4374	1.49139e-22	0.807214	3.21377e-23	0.173926	0.0188603
	AMD	rs9409710	4122	6.21556e-06	0.84424	1.09233e-06	0.148361	0.00739172
	AMD	rs941351	4267	4.67412e-17	0.37036	4.72468e-17	0.374111	0.255529
	AMD	rs9420867	2377	0.00231865	0.859667	0.000343365	0.127296	0.0103742
	AMD	rs9444543	4013	1.62006e-07	0.828346	3.2255e-08	0.164915	0.00673801
	AMD	rs9493650	3869	1.15323e-05	0.747134	3.67036e-06	0.237774	0.0150768
	AMD	rs9513150	3597	1.4032e-08	0.770582	3.75361e-09	0.20611	0.0233088
	AMD	rs9521724	5237	9.87673e-07	0.795457	2.35069e-07	0.189305	0.0152365
	AMD	rs9526446	4351	1.67788e-21	0.768175	4.90451e-22	0.224533	0.00729179
	AMD	rs955620	2546	8.68051e-06	0.881826	1.08937e-06	0.110658	0.00750553
	AMD	rs9573671	4660	0.0364218	0.764292	0.0076109	0.159679	0.0319965
	AMD	rs9650306	3770	0.0413358	0.806726	0.00692433	0.135128	0.00988581
	AMD	rs9791733	3499	1.94005e-19	0.805927	4.38289e-20	0.18206	0.0120133
	AMD	rs9809523	4526	0.0170088	0.806009	0.00341638	0.161883	0.0116832
	AMD	rs9823161	4799	2.98247e-15	0.493022	2.99608e-15	0.495261	0.0117173
	AMD	rs9831084	3687	2.28806e-06	0.770301	6.58734e-07	0.221763	0.00793361
	AMD	rs9879090	3143	1.47156e-07	0.834939	2.68413e-08	0.15228	0.0127806
	AMD	rs9930127	2470	2.44478e-12	0.907346	2.28589e-13	0.0848298	0.00782417
	AMD	rs9930360	6686	4.44153e-25	0.697856	1.87204e-25	0.294127	0.00801723
	AMD	rs9936306	2331	1.01176e-07	0.438519	1.25997e-07	0.546083	0.015397
	AMD	rs9953366	4145	7.81665e-05	0.809116	1.77996e-05	0.18424	0.0065475
	Dry AMD	rs10019833	4470	2.81126416174858e-313	0.567554	2.03836122077944e-313	0.411495	0.0209509
	Dry AMD	rs10043775	4243	1.11521e-05	0.818531	2.34976e-06	0.172456	0.00899952
	Dry AMD	rs10044342	2836	9.11858e-07	0.824191	1.75235e-07	0.158371	0.0174369
	Dry AMD	rs10051765	2694	1.48489e-109	0.853545	2.38464e-110	0.137065	0.00939065
	Dry AMD	rs1007934	4021	3.4608e-09	0.577142	1.9339e-09	0.322407	0.100451
	Dry AMD	rs10092747	4132	5.29106e-09	0.806985	1.19021e-09	0.181518	0.0114976
	Dry AMD	rs10122824	4573	4.11171e-10	0.704251	1.66659e-10	0.285442	0.0103063
	Dry AMD	rs10127863	3737	6.67986e-11	0.628078	3.40617e-11	0.320216	0.0517059
	Dry AMD	rs10136491	4645	0.00210204	0.510689	0.00187313	0.455045	0.0302909
	Dry AMD	rs10170646	4460	7.38657e-17	0.585285	2.85581e-17	0.226095	0.18862
	Dry AMD	rs10189685	2630	7.45443e-83	0.829533	1.38759e-83	0.154396	0.0160716
	Dry AMD	rs10211596	4287	6.02248e-09	0.816335	1.27028e-09	0.172172	0.0114927
	Dry AMD	rs10224210	4048	8.2538e-149	0.816192	1.76511e-149	0.174537	0.00927083
	Dry AMD	rs10283362	4741	1.13896e-06	0.796545	2.70773e-07	0.189354	0.0141005
	Dry AMD	rs1045051	2058	4.86821e-05	0.827984	6.78052e-06	0.115266	0.0566946
	Dry AMD	rs10512987	3326	1.4935e-22	0.328856	2.83513e-22	0.624224	0.0469202
	Dry AMD	rs1053764	3951	0.00378185	0.74189	0.0011292	0.221486	0.031713
	Dry AMD	rs10746942	3562	1.94927e-27	0.779223	5.25721e-28	0.210147	0.0106292
	Dry AMD	rs10781059	2545	2.07082e-27	0.827817	4.02505e-28	0.160891	0.0112921
	Dry AMD	rs10789022	4562	5.27964e-11	0.780311	1.42825e-11	0.211081	0.00860837
	Dry AMD	rs10806987	5603	1.49026e-12	0.667779	6.99542e-13	0.313442	0.0187793
	Dry AMD	rs10810065	5157	3.63287e-13	0.735576	1.24513e-13	0.2521	0.0123241
	Dry AMD	rs10813836	4616	2.43874e-05	0.778637	6.45143e-06	0.205965	0.015367
	Dry AMD	rs10816447	3776	0.00472199	0.778863	0.00116449	0.192052	0.0231978
	Dry AMD	rs10821907	3883	2.61396e-23	0.75815	8.02358e-24	0.232706	0.00914372
	Dry AMD	rs10838681	2616	7.38794e-13	0.809904	1.61886e-13	0.177455	0.0126409
	Dry AMD	rs10846157	3850	1.35882e-35	0.783485	3.54386e-36	0.204324	0.0121908
	Dry AMD	rs10853015	2416	5.37195e-39	0.846574	8.65786e-40	0.136424	0.0170022
	Dry AMD	rs10877951	4364	3.60585e-11	0.832174	6.8892e-12	0.158983	0.00884282
	Dry AMD	rs10901812	4482	3.66969e-66	0.630886	2.05939e-66	0.354032	0.0150824
	Dry AMD	rs10926978	3193	1.82231e-07	0.80996	3.50656e-08	0.155821	0.0342181
	Dry AMD	rs10930576	4185	8.46474e-05	0.763873	2.2355e-05	0.201701	0.0343183
	Dry AMD	rs10953356	4016	6.56193e-37	0.79833	1.5677e-37	0.190717	0.0109529
	Dry AMD	rs11016847	4282	3.6444e-07	0.783439	9.36284e-08	0.201259	0.0153017
	Dry AMD	rs11029928	3593	1.65069e-09	0.810429	3.60473e-10	0.176966	0.0126046
	Dry AMD	rs11064153	3947	4.31175e-09	0.823401	8.63684e-10	0.164923	0.0116761
	Dry AMD	rs1106766	2592	2.80115e-27	0.852234	4.54068e-28	0.138138	0.00962836
	Dry AMD	rs11079418	2675	6.6768e-49	0.643751	1.81483e-49	0.174797	0.181452
	Dry AMD	rs11084674	4647	1.10918e-57	0.571427	8.17534e-58	0.421169	0.00740388
	Dry AMD	rs11115058	4139	2.25882e-09	0.756449	6.76486e-10	0.226529	0.0170217
	Dry AMD	rs11117815	4604	7.0028e-05	0.663471	2.27796e-05	0.215702	0.120735
	Dry AMD	rs11133665	4384	2.33088e-10	0.722094	7.27175e-11	0.225222	0.0526841
	Dry AMD	rs11166592	4897	0.000210054	0.744067	6.96905e-05	0.246854	0.00879894
	Dry AMD	rs111701119	5730	0	0.739595	0	0.251051	0.009354
	Dry AMD	rs111859325	4544	2.08086e-10	0.736148	6.38053e-11	0.225687	0.0381648
	Dry AMD	rs11190774	3324	4.12285e-07	0.805829	9.39108e-08	0.183542	0.0106277
	Dry AMD	rs11207410	3741	7.27051e-11	0.815601	1.47197e-11	0.165106	0.0192929
	Dry AMD	rs112138489	4743	0.0570652	0.699573	0.0171871	0.210684	0.0154901
	Dry AMD	rs11227279	2754	1.32192e-38	0.849934	2.18623e-39	0.140555	0.00951152
	Dry AMD	rs11240524	3482	1.07187e-06	0.740153	3.54823e-07	0.244999	0.0148464
	Dry AMD	rs113526774	4299	0.00561834	0.736311	0.001687	0.221055	0.0353294
	Dry AMD	rs1135498	2122	0.000126351	0.321477	0.000237511	0.60423	0.0739289
	Dry AMD	rs113594510	4328	3.07044e-31	0.809082	6.84814e-32	0.180443	0.0104755
	Dry AMD	rs113992406	2986	1.86645e-14	0.753419	3.64975e-15	0.147228	0.0993528
	Dry AMD	rs114388677	4206	4.40895e-54	0.77117	1.21968e-54	0.213319	0.0155104
	Dry AMD	rs1155347	4923	1.60592e-06	0.797302	3.83074e-07	0.190175	0.0125212
	Dry AMD	rs11556924	3799	1.98049e-08	0.829904	3.85162e-09	0.16139	0.0087063
	Dry AMD	rs11557049	4095	5.87905e-11	0.795187	1.34183e-11	0.18147	0.0233429
	Dry AMD	rs115976359	5836	0.00477894	0.684	0.00199337	0.285283	0.0239439
	Dry AMD	rs11643024	5027	8.13423e-09	0.791025	2.02826e-09	0.19723	0.0117459
	Dry AMD	rs11679485	3670	0.00067813	0.806011	0.000149984	0.178253	0.0149075
	Dry AMD	rs11683213	4188	7.61792e-07	0.748411	2.45806e-07	0.241478	0.0101097
	Dry AMD	rs1169300	4161	1.30432e-62	0.802331	2.99821e-63	0.184417	0.0132514
	Dry AMD	rs116948941	4480	7.11179e-26	0.780354	1.74818e-26	0.191795	0.027851
	Dry AMD	rs11699613	3228	9.43527e-18	0.491388	2.20637e-18	0.114513	0.394099
	Dry AMD	rs117109638	4357	9.3972e-10	0.786951	2.08779e-10	0.1748	0.0382487
	Dry AMD	rs117113238	3965	8.2675e-15	0.799953	1.95126e-15	0.188791	0.0112559
	Dry AMD	rs117276254	3938	1.98669e-10	0.672261	8.32201e-11	0.281557	0.0461823
	Dry AMD	rs11747675	4203	2.73327e-09	0.837092	4.97969e-10	0.152498	0.0104105
	Dry AMD	rs117680242	4327	0.00028736	0.747072	7.50789e-05	0.195131	0.0574346
	Dry AMD	rs11768336	4517	1.11406e-18	0.768458	3.22995e-19	0.222788	0.00875352
	Dry AMD	rs117729312	2917	7.34344e-53	0.781405	1.93495e-53	0.205883	0.0127118
	Dry AMD	rs117963839	5227	4.56295e-06	0.756549	1.39665e-06	0.231556	0.0118895
	Dry AMD	rs118011290	5713	0	0.740216	0	0.250422	0.00936186
	Dry AMD	rs118081390	3853	7.92144e-62	0.808643	1.65006e-62	0.16842	0.0229373
	Dry AMD	rs11856921	4386	4.04247e-25	0.610694	1.25412e-25	0.189259	0.200046
	Dry AMD	rs11924682	4459	0.000485141	0.804633	0.000111808	0.185431	0.00933914
	Dry AMD	rs11995449	5963	1.51661e-13	0.735534	5.25655e-14	0.254926	0.00953991
	Dry AMD	rs12039166	3694	0.000208762	0.768227	5.25129e-05	0.193205	0.038307
	Dry AMD	rs1220795	4458	1.23151e-05	0.767882	3.19889e-06	0.199428	0.0326745
	Dry AMD	rs12289477	4718	0.00014037	0.565774	0.000105677	0.425934	0.00804623
	Dry AMD	rs12327653	4298	1.40913e-11	0.749563	4.56879e-12	0.243022	0.00741503
	Dry AMD	rs12367963	4160	0.00157945	0.806521	0.000337825	0.172485	0.0190764
	Dry AMD	rs12369201	3051	0.00146377	0.818307	0.000291848	0.163138	0.0167996
	Dry AMD	rs12423058	4553	4.5038e-07	0.731521	1.36017e-07	0.220876	0.0476025
	Dry AMD	rs12454490	4591	7.54082e-05	0.802469	1.75465e-05	0.186713	0.0107247
	Dry AMD	rs12481574	3835	9.27912e-09	0.792174	2.31518e-09	0.19764	0.0101855
	Dry AMD	rs12483377	4748	2.4397e-06	0.75548	7.24131e-07	0.224215	0.0203017
	Dry AMD	rs12601991	2634	5.29658e-12	0.753076	1.0963e-12	0.155782	0.0911419
	Dry AMD	rs1260326	2473	3.97441e-22	0.868413	5.62553e-23	0.12291	0.00867707
	Dry AMD	rs12639043	3858	1.14287e-07	0.791815	2.81762e-08	0.195201	0.0129834
	Dry AMD	rs12651794	4870	2.28753e-06	0.782732	6.09493e-07	0.208543	0.0087219
	Dry AMD	rs12662778	3633	1.84762e-05	0.806123	4.26276e-06	0.185977	0.00787707
	Dry AMD	rs12692738	3455	1.91575e-10	0.772045	5.44432e-11	0.219397	0.00855826
	Dry AMD	rs12736181	4353	1.06142e-13	0.822102	2.16561e-14	0.167723	0.0101752
	Dry AMD	rs12883201	4225	2.96967e-12	0.773417	8.08846e-13	0.210639	0.0159444
	Dry AMD	rs12905543	4783	1.24991e-08	0.740095	4.05623e-09	0.240156	0.019749
	Dry AMD	rs12975366	4922	9.50084e-06	0.757496	2.94201e-06	0.234557	0.00793516
	Dry AMD	rs12988055	4209	1.12426e-14	0.471653	3.87436e-15	0.162172	0.366175
	Dry AMD	rs13066793	4456	0.0705098	0.718125	0.0171962	0.17512	0.0190491
	Dry AMD	rs13108018	4961	0.000485788	0.774466	0.000135082	0.215344	0.00956862
	Dry AMD	rs1317983	3711	3.34443e-55	0.00429308	7.75638e-53	0.995648	5.87043e-05
	Dry AMD	rs13221801	4662	7.49804e-05	0.772423	2.12003e-05	0.218389	0.00909226
	Dry AMD	rs13329240	3617	1.15278e-12	0.78647	2.77045e-13	0.188986	0.024544
	Dry AMD	rs13413613	2433	5.69323e-09	0.727014	2.05578e-09	0.262508	0.0104773
	Dry AMD	rs1372965	3807	2.06542e-13	0.717557	7.40515e-14	0.25724	0.0252035
	Dry AMD	rs141932375	3337	8.77901e-06	0.823125	1.73093e-06	0.162278	0.0145864
	Dry AMD	rs143383546	2964	1.67384e-14	0.831291	2.6418e-15	0.131164	0.0375449
	Dry AMD	rs144544664	3639	0.00490093	0.809839	0.000980811	0.162049	0.0222299
	Dry AMD	rs145651410	2512	6.86345e-12	0.766603	1.94232e-12	0.216928	0.0164692
	Dry AMD	rs145868254	4255	1.26105e-12	0.670762	5.87246e-13	0.312344	0.0168939
	Dry AMD	rs148185902	2862	2.62641e-101	0.807622	4.64513e-102	0.142788	0.0495897
	Dry AMD	rs1495824	4289	1.25247e-05	0.713111	4.83532e-06	0.275295	0.0115769
	Dry AMD	rs150548439	3750	2.25129e-18	0.652335	1.1362e-18	0.329208	0.0184566
	Dry AMD	rs151245	4069	3.15703e-11	0.781346	7.55902e-12	0.187049	0.0316052
	Dry AMD	rs1529543	4607	0.0123112	0.659221	0.0054184	0.290103	0.0329465
	Dry AMD	rs1538311	2878	6.92906e-15	0.850234	1.14031e-15	0.139912	0.0098538
	Dry AMD	rs1551210	4118	2.05086e-08	0.7527	6.5295e-09	0.239636	0.00766362
	Dry AMD	rs1551562	4859	1.4895e-06	0.737102	4.91407e-07	0.24316	0.0197358
	Dry AMD	rs1554447	4444	5.00756e-07	0.719942	1.6956e-07	0.243742	0.0363158
	Dry AMD	rs16825915	3815	6.31663e-12	0.790406	1.4496e-12	0.181361	0.0282322
	Dry AMD	rs16874060	4601	7.23152e-07	0.774249	1.94767e-07	0.208512	0.0172376
	Dry AMD	rs1693556	3699	0.00222176	0.802245	0.000426783	0.154064	0.0410424
	Dry AMD	rs1700820	5251	8.11249e-09	0.788911	2.05032e-09	0.199375	0.0117145
	Dry AMD	rs17151639	3324	1.19419e-15	0.783497	3.14564e-16	0.206373	0.01013
	Dry AMD	rs17217119	4414	2.60553e-54	0.688086	1.14968e-54	0.303607	0.00830757
	Dry AMD	rs17239672	4689	2.52608e-25	0.785269	6.63126e-26	0.206134	0.00859684
	Dry AMD	rs17256228	3865	4.76366e-18	0.794723	1.03301e-18	0.172304	0.0329728
	Dry AMD	rs17282064	5008	1.76599e-06	0.773649	4.8522e-07	0.212553	0.0137955
	Dry AMD	rs17420359	3925	0.0194289	0.758065	0.00532726	0.207846	0.00933273
	Dry AMD	rs17447487	3578	1.32922e-08	0.380733	4.04385e-09	0.115325	0.503941
	Dry AMD	rs174547	3528	4.87755e-07	0.843707	8.55966e-08	0.148055	0.00823837
	Dry AMD	rs17454919	3490	1.73602e-07	0.683906	4.75789e-08	0.187309	0.128785
	Dry AMD	rs17563161	3765	1.98523e-09	0.82809	3.86243e-10	0.161101	0.0108092
	Dry AMD	rs1757915	4488	5.28986e-11	0.781821	1.41791e-11	0.209554	0.00862503
	Dry AMD	rs17624225	3497	5.47403e-59	0.798483	1.24788e-59	0.182006	0.0195111
	Dry AMD	rs17627747	3434	0.00103972	0.843201	0.000178639	0.144863	0.0107173
	Dry AMD	rs17641524	2945	1.86469e-40	1.72324e-36	0.000108197	0.999891	7.22e-07
	Dry AMD	rs17643734	5051	6.39322e-09	0.709794	2.43134e-09	0.269914	0.0202921
	Dry AMD	rs1769798	4044	5.99426e-08	0.77697	1.60517e-08	0.208046	0.014984
	Dry AMD	rs17714046	2232	0.0536746	0.830134	0.00575394	0.0889693	0.0214683
	Dry AMD	rs17714252	3304	2.86668e-21	0.712969	5.39982e-22	0.134145	0.152886
	Dry AMD	rs17720255	4721	4.17609e-06	0.757713	1.21964e-06	0.221271	0.0210104
	Dry AMD	rs183342753	4472	3.41117e-08	0.740887	9.96676e-09	0.21643	0.0426828
	Dry AMD	rs1852731	3455	1.44815e-06	0.792155	3.51821e-07	0.192435	0.0154085
	Dry AMD	rs1880241	4373	1.2064e-06	0.819599	2.46175e-07	0.167232	0.0131681
	Dry AMD	rs1883004	4168	2.28822e-25	0.721974	6.59513e-26	0.208018	0.0700086
	Dry AMD	rs1887250	4475	7.23079e-14	0.799113	1.74594e-14	0.192945	0.00794192
	Dry AMD	rs189877310	4991	0.000512451	0.753531	0.000135561	0.199289	0.0465314
	Dry AMD	rs1933736	3748	1.13052e-16	0.0230358	4.63059e-15	0.943515	0.0334494
	Dry AMD	rs1941169	3474	0.020244	0.769232	0.00448333	0.170322	0.0357181
	Dry AMD	rs1968255	4382	2.87042e-07	0.686131	1.27649e-07	0.305119	0.00875011
	Dry AMD	rs1983100	5860	0.0309093	0.721613	0.00970469	0.226556	0.0112178
	Dry AMD	rs198325	2751	1.57243e-31	0.808517	3.35971e-32	0.172732	0.0187508
	Dry AMD	rs1990292	2544	6.77822e-49	0.65353	1.68484e-49	0.162262	0.184208
	Dry AMD	rs1999032	4932	1.855e-06	0.782301	4.9783e-07	0.20994	0.00775703
	Dry AMD	rs2004374	4927	0.000771146	0.796878	0.00017339	0.179153	0.0230241
	Dry AMD	rs2014520	4488	4.48065e-12	0.721196	1.12277e-12	0.18062	0.0981844
	Dry AMD	rs2049019	3868	7.42031e-12	0.528412	6.5312e-12	0.46509	0.00649794
	Dry AMD	rs2057222	3808	1.681e-09	0.706199	6.78956e-10	0.285225	0.00857638
	Dry AMD	rs2068888	4545	2.19823e-22	0.399313	6.76837e-23	0.122471	0.478217
	Dry AMD	rs2070904	3553	4.14516e-05	0.78001	9.81591e-06	0.184674	0.0352652
	Dry AMD	rs2076930	4562	0.000279558	0.579992	7.8502e-05	0.162609	0.257041
	Dry AMD	rs2112454	5479	0.0158413	0.721899	0.00545548	0.248603	0.00820145
	Dry AMD	rs2114355	4495	0.00104181	0.790176	0.000264193	0.200372	0.00814589
	Dry AMD	rs2138385	4935	3.0089e-10	0.700602	1.22686e-10	0.285651	0.0137468
	Dry AMD	rs2163777	3939	0.016193	0.761629	0.00364221	0.171262	0.0472736
	Dry AMD	rs2177556	5033	3.11459e-22	0.789276	7.87817e-23	0.199632	0.0110929
	Dry AMD	rs2183065	4688	0.00432733	0.766454	0.00123775	0.21922	0.00876166
	Dry AMD	rs218634	4503	6.73264e-26	0.738751	2.14085e-26	0.234883	0.0263661
	Dry AMD	rs223374	3323	9.23591e-36	0.326217	1.61987e-35	0.572042	0.101741
	Dry AMD	rs2237916	3888	1.00265e-05	0.795132	2.42095e-06	0.191976	0.01288
	Dry AMD	rs224143	4187	1.40411e-09	0.74483	4.52873e-10	0.240218	0.0149515
	Dry AMD	rs2241978	3487	1.51045e-15	0.83202	2.8993e-16	0.159698	0.00828223
	Dry AMD	rs2249741	12726	2.26162e-75	7.39468e-06	3.05842e-70	0.999992	1.38256e-07
	Dry AMD	rs2277851	4736	3.25321e-06	0.759093	9.88279e-07	0.230591	0.0103121
	Dry AMD	rs2282718	3226	6.95287e-06	0.826995	1.33472e-06	0.158742	0.0142549
	Dry AMD	rs2285179	3684	1.43523e-09	0.788635	3.63406e-10	0.199674	0.0116912
	Dry AMD	rs2306623	4955	1.06663e-20	0.595901	6.39634e-21	0.357302	0.046797
	Dry AMD	rs2307111	4206	2.05022e-12	0.732657	7.15525e-13	0.255686	0.0116571
	Dry AMD	rs2375030	5435	0.0624499	0.661626	0.0229432	0.243063	0.00991854
	Dry AMD	rs2390793	4276	1.13463e-14	0.476005	3.69017e-15	0.154442	0.369553
	Dry AMD	rs2403966	3297	2.06591e-25	0.651829	9.03365e-26	0.284964	0.0632068
	Dry AMD	rs2413506	3236	1.48424e-09	0.815569	3.13663e-10	0.172341	0.0120905
	Dry AMD	rs2415142	3387	1.2582e-16	0.794058	2.70059e-17	0.170401	0.0355413
	Dry AMD	rs2432142	4857	2.02308e-13	0.529934	1.76832e-13	0.463195	0.00687034
	Dry AMD	rs2442455	4560	1.39772e-05	0.732639	4.88227e-06	0.255901	0.0114416
	Dry AMD	rs2486640	4755	3.75938e-15	0.674287	1.74701e-15	0.313333	0.0123809
	Dry AMD	rs2492469	3123	0.00662599	0.844647	0.00107468	0.136984	0.0106681
	Dry AMD	rs2510770	4115	0.00155524	0.727588	0.000531459	0.248611	0.0217143
	Dry AMD	rs2526379	3182	1.93945e-05	0.785077	4.987e-06	0.201857	0.0130416
	Dry AMD	rs2542713	4667	9.05565e-21	0.636534	5.06908e-21	0.356305	0.00716096
	Dry AMD	rs2571037	4749	0.00135087	0.547625	0.00107711	0.436632	0.0133157
	Dry AMD	rs2584724	2217	5.8193e-06	0.852393	7.93628e-07	0.116217	0.0313834
	Dry AMD	rs2624847	2353	1.82389e-16	0.734671	4.66796e-17	0.18795	0.077379
	Dry AMD	rs2692954	1679	6.17032e-07	0.803265	1.03679e-07	0.134909	0.0618254
	Dry AMD	rs272611	3558	3.12206e-07	0.785113	7.88185e-08	0.19819	0.0166961
	Dry AMD	rs2729805	4370	7.60579e-16	0.659608	3.80644e-16	0.330101	0.0102912
	Dry AMD	rs2746024	2176	3.18738e-07	0.881386	3.74146e-08	0.103445	0.0151682
	Dry AMD	rs2791646	3652	1.65549e-10	0.772042	4.62591e-11	0.215718	0.0122398
	Dry AMD	rs2802288	3113	0.000322286	0.783412	8.45534e-05	0.205521	0.0106595
	Dry AMD	rs2823139	3757	2.04916e-25	0.646546	9.21732e-26	0.290759	0.0626945
	Dry AMD	rs2834320	2986	9.82883e-29	0.845329	1.63952e-29	0.140994	0.0136776
	Dry AMD	rs28428779	3724	2.25733e-17	0.70048	9.39314e-18	0.291473	0.00804699
	Dry AMD	rs28454947	4319	9.26048e-05	0.796687	2.22605e-05	0.191497	0.0117007
	Dry AMD	rs28661610	4001	1.1926e-06	0.612357	3.4077e-07	0.17476	0.212881
	Dry AMD	rs28697973	4441	0.00974404	0.638984	0.00470586	0.308558	0.038009
	Dry AMD	rs288762	5213	1.96612e-38	0.777766	5.2825e-39	0.208954	0.0132796
	Dry AMD	rs28929474	5403	7.63347e-24	0.233455	2.38637e-24	0.0722883	0.694257
	Dry AMD	rs28930677	3408	5.50016e-59	0.802294	1.22111e-59	0.178101	0.0196042
	Dry AMD	rs2963033	5062	0.000165535	0.791076	4.11084e-05	0.196441	0.0122762
	Dry AMD	rs2978457	3044	0.00178108	0.848534	0.000290197	0.138243	0.0111519
	Dry AMD	rs303968	4165	1.0593e-49	0.676992	4.21809e-50	0.269522	0.0534865
	Dry AMD	rs3097676	11819	3.598e-63	1.553e-10	2.31681e-53	1	2.22854e-08
	Dry AMD	rs3107157	4124	7.81552e-05	0.780113	2.12378e-05	0.211979	0.00780856
	Dry AMD	rs3133531	3778	0.00218962	0.790208	0.000462019	0.166697	0.0404433
	Dry AMD	rs3184504	2187	1.65963e-189	0.364128	2.25593e-189	0.494817	0.141055
	Dry AMD	rs3195899	4990	7.76539e-06	0.80466	1.77987e-06	0.184422	0.0109088
	Dry AMD	rs3198642	4422	0.00027832	0.5783	7.97339e-05	0.165417	0.255925
	Dry AMD	rs324769	4491	1.67701e-07	0.7514	5.20269e-08	0.233095	0.0155045
	Dry AMD	rs329118	2901	1.90505e-06	0.844146	3.26618e-07	0.144717	0.0111348
	Dry AMD	rs333947	3580	9.24198e-11	0.79991	2.13067e-11	0.184397	0.0156921
	Dry AMD	rs340029	4222	1.37894e-09	0.700217	5.20975e-10	0.264513	0.0352697
	Dry AMD	rs34046597	4737	2.62879e-09	0.805093	6.0375e-10	0.184895	0.0100126
	Dry AMD	rs34221697	3683	1.86422e-07	0.760683	4.61663e-08	0.188328	0.050989
	Dry AMD	rs34517439	3495	2.9555e-33	0.806128	6.68827e-34	0.182415	0.0114571
	Dry AMD	rs34540619	4097	3.96385e-06	0.563408	2.08602e-06	0.29636	0.140226
	Dry AMD	rs34594435	2245	6.24348e-17	0.78311	1.07063e-17	0.134204	0.082686
	Dry AMD	rs34760583	3340	4.43342e-37	0.297909	3.97592e-37	0.266731	0.43536
	Dry AMD	rs34914463	3799	6.02819e-14	0.738355	2.00401e-14	0.245442	0.0162035
	Dry AMD	rs35046559	4886	6.82894e-11	0.694094	2.50464e-11	0.25452	0.0513856
	Dry AMD	rs35048827	4097	1.22638e-11	0.781098	3.05387e-12	0.194481	0.0244217
	Dry AMD	rs35264168	1491	6.35844e-19	0.906542	5.36998e-20	0.0765446	0.0169132
	Dry AMD	rs35310411	2414	1.48377e-07	0.616049	8.72656e-08	0.362297	0.0216535
	Dry AMD	rs35381236	4290	0.0329524	0.723265	0.0101383	0.222511	0.0111336
	Dry AMD	rs35421357	3912	4.48602e-05	0.743846	1.47489e-05	0.244546	0.0115493
	Dry AMD	rs357503	4409	5.64976e-09	0.720833	2.01821e-09	0.257476	0.0216911
	Dry AMD	rs35772020	4445	8.18695e-50	0.781137	2.09973e-50	0.200322	0.018541
	Dry AMD	rs35963124	4990	2.2391e-05	0.711285	8.67702e-06	0.275626	0.0130581
	Dry AMD	rs3736147	4034	3.78759e-14	0.649844	1.5719e-14	0.269613	0.0805429
	Dry AMD	rs3736905	3869	1.30328e-10	0.796215	2.83241e-11	0.17301	0.0307749
	Dry AMD	rs3750434	3366	0.01915	0.680457	0.00658488	0.233921	0.0598875
	Dry AMD	rs3757387	4085	7.30539e-54	0.759725	2.23906e-54	0.232843	0.00743201
	Dry AMD	rs3762727	3721	2.29701e-10	0.814387	4.99267e-11	0.177003	0.00860991
	Dry AMD	rs3771257	4549	1.73075e-07	0.79532	4.21317e-08	0.193594	0.0110858
	Dry AMD	rs380175	2916	0.00010698	0.796072	2.62457e-05	0.195294	0.00850027
	Dry AMD	rs3809112	3195	1.92599e-07	0.72999	6.81092e-08	0.258135	0.0118742
	Dry AMD	rs3813622	4013	6.10744e-05	0.811701	1.35249e-05	0.179742	0.00848195
	Dry AMD	rs3842763	4041	8.77833e-29	0.710891	3.26594e-29	0.264459	0.02465
	Dry AMD	rs3925584	2827	2.61851e-101	0.805191	4.72903e-102	0.145368	0.0494404
	Dry AMD	rs3959442	3468	2.82189e-13	0.812697	6.09906e-14	0.17564	0.0116626
	Dry AMD	rs410335	4215	9.44181e-09	0.720608	3.54812e-09	0.270787	0.00860515
	Dry AMD	rs41276588	3831	8.70602e-11	0.747002	2.21544e-11	0.190028	0.0629695
	Dry AMD	rs41284816	3830	2.14718e-05	0.818673	4.39496e-06	0.167556	0.0137451
	Dry AMD	rs429358	4229	1.37911e-29	2.25212e-10	6.69928e-23	9.41027e-05	0.999906
	Dry AMD	rs4361503	4091	3.20826e-06	0.794297	7.19016e-07	0.177985	0.0277142
	Dry AMD	rs4378991	4261	4.23706e-05	0.591727	2.08387e-05	0.290905	0.117304
	Dry AMD	rs4442348	4403	1.59846e-08	0.787142	3.95724e-09	0.194852	0.018006
	Dry AMD	rs4608848	5329	0.00225938	0.686339	0.000839514	0.254966	0.0555959
	Dry AMD	rs4621315	4976	5.33248e-05	0.718437	1.99447e-05	0.268699	0.0127912
	Dry AMD	rs4666821	4029	0.00442329	0.797656	0.00101164	0.182415	0.0144935
	Dry AMD	rs4739391	3455	0.00299173	0.829342	0.000568557	0.157601	0.00949628
	Dry AMD	rs4741847	5026	0.0180537	0.589657	0.0106662	0.348339	0.0332837
	Dry AMD	rs4807481	4232	9.5161e-05	0.748684	3.07863e-05	0.242203	0.00898671
	Dry AMD	rs4832596	4791	3.10889e-12	0.768376	8.975e-13	0.221811	0.00981279
	Dry AMD	rs4886747	2896	7.28131e-53	0.774794	1.9981e-53	0.212602	0.0126042
	Dry AMD	rs4889385	6621	3.01196e-05	0.583888	1.25926e-05	0.243944	0.172125
	Dry AMD	rs4906378	4308	4.5903e-05	0.79614	1.12723e-05	0.195498	0.00830423
	Dry AMD	rs4952981	4926	9.13222e-12	0.713915	2.99239e-12	0.233879	0.0522054
	Dry AMD	rs4966019	4747	8.32609e-77	0.67259	3.94429e-77	0.318616	0.00879418
	Dry AMD	rs498010	5196	3.68205e-13	0.745535	1.19513e-13	0.241974	0.012491
	Dry AMD	rs4981832	3289	4.86273e-09	0.709075	1.85422e-09	0.270359	0.0205655
	Dry AMD	rs499600	3280	1.5418e-25	0.71015	6.02025e-26	0.277279	0.0125701
	Dry AMD	rs525355	5050	0.00911891	0.596071	0.00582113	0.380499	0.00849033
	Dry AMD	rs529045	3601	0.00076679	0.836098	0.000141058	0.153799	0.00919502
	Dry AMD	rs543883	4076	4.16634e-05	0.00761711	0.00519622	0.949962	0.0371832
	Dry AMD	rs551225	5355	1.70573e-18	0.598175	7.87705e-19	0.276112	0.125713
	Dry AMD	rs55658481	3029	1.02309e-29	0.76443	3.02657e-30	0.22613	0.00944024
	Dry AMD	rs55714539	3926	6.14003e-05	0.807404	1.40332e-05	0.184527	0.00799327
	Dry AMD	rs55748225	4627	2.03411e-06	0.707131	5.27443e-07	0.183248	0.109618
	Dry AMD	rs55775495	2933	4.86182e-05	0.852875	7.85628e-06	0.137808	0.00926014
	Dry AMD	rs55855666	4066	0.00117826	0.680728	0.00043493	0.251211	0.0664476
	Dry AMD	rs560124875	2651	4.90225e-39	0.842271	8.54772e-40	0.14685	0.0108792
	Dry AMD	rs56219475	3567	7.54336e-09	0.797644	1.61204e-09	0.170427	0.0319287
	Dry AMD	rs56332871	3785	1.51144e-05	0.826863	3.00401e-06	0.164332	0.00878669
	Dry AMD	rs56380525	3783	7.44322e-12	0.367567	1.27e-11	0.627156	0.00527732
	Dry AMD	rs564832	3194	2.57375e-101	0.791428	5.20407e-102	0.159977	0.0485953
	Dry AMD	rs571717	4865	8.35911e-15	0.734487	2.87388e-15	0.252506	0.0130079
	Dry AMD	rs57583541	3730	3.08855e-05	0.809391	6.73357e-06	0.176447	0.0141248
	Dry AMD	rs57677839	3698	5.35607e-06	0.757897	1.41226e-06	0.199796	0.0423
	Dry AMD	rs58718372	5568	3.34252e-27	0.475601	1.61295e-27	0.229209	0.29519
	Dry AMD	rs59967356	4067	0.00171351	0.751822	0.000522641	0.229298	0.0166441
	Dry AMD	rs601896	3922	0.0179003	0.72505	0.00587948	0.238135	0.013035
	Dry AMD	rs6029394	3580	0.00640215	0.69271	0.00149193	0.161288	0.138108
	Dry AMD	rs6062359	1990	1.59545e-07	0.88972	1.68099e-08	0.0937256	0.0165546
	Dry AMD	rs60745822	4601	0.000430355	0.726035	0.000119871	0.202159	0.071256
	Dry AMD	rs60767324	4268	2.04447e-15	0.795097	5.00011e-16	0.194445	0.0104585
	Dry AMD	rs609017	4042	0.000260869	0.808729	5.33319e-05	0.165311	0.0256462
	Dry AMD	rs6134143	4853	1.68186e-05	0.706102	6.50654e-06	0.273146	0.0207289
	Dry AMD	rs61793793	4425	0.00455838	0.803459	0.000961588	0.169468	0.0215539
	Dry AMD	rs61921604	3109	0.000222766	0.836905	3.92056e-05	0.147275	0.0155581
	Dry AMD	rs62047987	3776	1.82927e-35	0.81581	3.77344e-36	0.16827	0.0159202
	Dry AMD	rs62049973	2901	6.55867e-41	0.808402	1.45287e-41	0.179064	0.0125341
	Dry AMD	rs62106258	4123	2.79568e-21	0.695311	6.26188e-22	0.15559	0.1491
	Dry AMD	rs62129537	4531	0.00202629	0.784557	0.000523779	0.202792	0.0101011
	Dry AMD	rs621634	4351	1.97472e-07	0.769662	5.65732e-08	0.220488	0.00984981
	Dry AMD	rs62435145	5645	3.62733e-91	0.748938	1.11964e-91	0.231153	0.0199092
	Dry AMD	rs62485450	3297	9.03522e-05	0.741612	2.27154e-05	0.186376	0.0718989
	Dry AMD	rs62586005	4188	2.49489e-05	0.784154	6.09076e-06	0.191411	0.0244046
	Dry AMD	rs630943	5233	9.7389e-07	0.784446	2.48642e-07	0.20026	0.015292
	Dry AMD	rs6458868	4369	2.16837e-16	0.771406	6.18119e-17	0.21989	0.00870486
	Dry AMD	rs6470361	3487	1.27256e-05	0.812153	2.63496e-06	0.168144	0.0196867
	Dry AMD	rs6514339	4441	1.71034e-05	0.714089	6.34818e-06	0.265024	0.0208635
	Dry AMD	rs6515322	4746	0	0.737087	0	0.253591	0.00932229
	Dry AMD	rs6567160	4543	1.73995e-12	0.787492	4.34074e-13	0.196443	0.0160649
	Dry AMD	rs6593927	4245	1.1147e-06	0.776903	2.97509e-07	0.207337	0.0157585
	Dry AMD	rs6657897	3444	1.66007e-05	0.781097	3.76016e-06	0.176882	0.0420006
	Dry AMD	rs6666121	2727	6.55924e-06	0.866642	9.19412e-07	0.121466	0.0118842
	Dry AMD	rs6694857	3792	2.95234e-07	0.792916	7.3227e-08	0.196657	0.0104266
	Dry AMD	rs6697193	936	0.000111297	0.927998	5.84253e-06	0.048692	0.0231929
	Dry AMD	rs6697844	3353	4.42227e-06	0.78017	1.15354e-06	0.20349	0.0163344
	Dry AMD	rs6764769	3860	2.71018e-07	0.76488	7.81444e-08	0.220528	0.0145917
	Dry AMD	rs67648215	4101	5.32911e-12	0.696474	2.24602e-12	0.293528	0.009998
	Dry AMD	rs6766334	2941	7.26184e-06	0.841832	1.20899e-06	0.140135	0.0180243
	Dry AMD	rs67704458	5739	3.78074e-05	0.66322	1.84994e-05	0.324506	0.0122178
	Dry AMD	rs6807915	4346	5.36867e-08	0.807718	1.22241e-08	0.183904	0.00837822
	Dry AMD	rs68155726	4203	1.12436e-14	0.471697	3.87252e-15	0.162095	0.366209
	Dry AMD	rs6826952	3299	0.00745277	0.801211	0.00142437	0.15309	0.0368222
	Dry AMD	rs686364	4171	0.00169733	0.786045	0.000429602	0.198939	0.0128891
	Dry AMD	rs687467	5059	5.03805e-34	0.693107	2.17709e-34	0.299505	0.00738736
	Dry AMD	rs6900852	2875	6.29359e-06	0.824965	1.24991e-06	0.163828	0.0111994
	Dry AMD	rs6904785	5571	0.000117631	0.733212	4.15944e-05	0.259257	0.00737176
	Dry AMD	rs6930773	3157	0.000322076	0.826488	6.09377e-05	0.156357	0.0167717
	Dry AMD	rs6963999	4659	0.000802955	0.754722	0.000241913	0.227365	0.0168679
	Dry AMD	rs6999484	4740	4.07287e-121	0.741403	1.37719e-121	0.250688	0.00790928
	Dry AMD	rs700750	5191	9.70833e-40	0.697422	4.09864e-40	0.294428	0.0081508
	Dry AMD	rs7083543	3284	1.02062e-05	0.712482	3.73063e-06	0.260402	0.0271023
	Dry AMD	rs710177	2284	0.00129261	0.879285	0.000161578	0.109902	0.00935905
	Dry AMD	rs7104410	4260	1.67454e-08	0.801984	3.95458e-09	0.189387	0.00862898
	Dry AMD	rs7123220	3942	2.17629e-20	0.760745	5.49883e-21	0.192171	0.0470844
	Dry AMD	rs7157021	3465	0.000238328	0.834123	4.4373e-05	0.15529	0.0103042
	Dry AMD	rs7187250	3962	4.29803e-35	0.815087	8.95333e-36	0.169778	0.0151346
	Dry AMD	rs7211068	3224	7.86262e-05	0.79667	1.71282e-05	0.173519	0.0297154
	Dry AMD	rs7260044	4142	0.000844799	0.792568	0.000193758	0.181754	0.0246392
	Dry AMD	rs72749964	4211	0.00111795	0.783892	0.000283128	0.198509	0.0161974
	Dry AMD	rs728538	3945	1.63512e-08	0.758977	4.95733e-09	0.230094	0.0109296
	Dry AMD	rs72868889	5366	6.19951e-08	0.704486	1.79384e-08	0.203753	0.0917606
	Dry AMD	rs72890970	4095	3.19444e-11	0.790604	7.16982e-12	0.177416	0.0319797
	Dry AMD	rs73002956	3742	1.57407e-08	0.697441	5.13721e-09	0.227545	0.075014
	Dry AMD	rs7303171	3515	4.36651e-09	0.83386	8.0814e-10	0.154316	0.0118245
	Dry AMD	rs73063122	5517	3.59538e-20	0.785089	9.24434e-21	0.201847	0.0130649
	Dry AMD	rs7307367	4773	4.91986e-07	0.645022	2.28894e-07	0.300037	0.05494
	Dry AMD	rs73079855	4463	0.00906166	0.732186	0.0028938	0.233798	0.0220606
	Dry AMD	rs73102387	5360	0	0.734108	0	0.256608	0.00928461
	Dry AMD	rs73160466	3716	0.00580459	0.806892	0.00127708	0.177517	0.00850854
	Dry AMD	rs73175081	4470	2.08054e-05	0.697315	8.09327e-06	0.271223	0.0314328
	Dry AMD	rs7333641	3564	2.12216e-07	0.814773	4.54777e-08	0.174594	0.0106325
	Dry AMD	rs7341051	3341	2.66772e-05	0.795802	6.49375e-06	0.193703	0.0104613
	Dry AMD	rs7390308	4019	1.51695e-12	0.447224	1.8576e-12	0.547648	0.00512762
	Dry AMD	rs7418179	2669	2.62922e-08	0.865646	3.77164e-09	0.124167	0.0101867
	Dry AMD	rs74710826	2571	0.0020503	0.799269	0.000426706	0.166311	0.0319429
	Dry AMD	rs74845792	3683	3.00752e-08	0.286405	1.75511e-08	0.166592	0.547003
	Dry AMD	rs75184896	5738	8.02949e-05	0.720287	2.60209e-05	0.233375	0.046232
	Dry AMD	rs7536934	3261	3.66317e-05	0.746353	1.07009e-05	0.21799	0.0356098
	Dry AMD	rs75641275	3808	6.88658e-11	0.819885	1.43632e-11	0.170993	0.00912147
	Dry AMD	rs7572574	4088	4.44278e-54	0.777089	1.18516e-54	0.207282	0.0156294
	Dry AMD	rs75763843	3654	1.02143e-07	0.748027	3.27677e-08	0.239957	0.0120167
	Dry AMD	rs7591218	5140	9.02754e-12	0.705731	3.10472e-12	0.242662	0.0516069
	Dry AMD	rs7593570	3493	5.1754e-08	0.814587	1.1044e-08	0.173817	0.0115962
	Dry AMD	rs76013854	3121	0.000296121	0.807397	4.12289e-05	0.112334	0.0799316
	Dry AMD	rs76168547	2247	2.10395e-27	0.84106	3.68926e-28	0.147468	0.0114727
	Dry AMD	rs76221190	4175	3.22819026489761e-313	0.651726	1.60605997304013e-313	0.324217	0.024058
	Dry AMD	rs762643	3614	0.000394012	0.802482	8.34145e-05	0.169863	0.0271776
	Dry AMD	rs76273615	4049	4.87918e-13	0.191592	2.05311e-12	0.806194	0.00221497
	Dry AMD	rs76301301	4241	1.73386e-07	0.804581	3.94204e-08	0.182914	0.0125047
	Dry AMD	rs763014	5351	4.26007e-05	0.690285	1.86268e-05	0.301814	0.00783999
	Dry AMD	rs76428106	3914	1.98651e-10	0.672202	8.32389e-11	0.28162	0.0461782
	Dry AMD	rs76512888	3785	2.5679e-26	0.794218	6.11397e-27	0.18908	0.0167017
	Dry AMD	rs76798800	2809	4.5964e-31	0.813835	9.70316e-32	0.171789	0.0143758
	Dry AMD	rs7684939	4047	1.93882e-17	0.601643	1.26148e-17	0.391446	0.00691157
	Dry AMD	rs76862947	6550	4.27848e-25	0.672236	2.01826e-25	0.317099	0.0106652
	Dry AMD	rs76871347	5331	0.0393782	0.688219	0.0140084	0.244813	0.013581
	Dry AMD	rs7688550	4305	6.35825e-12	0.731936	2.10137e-12	0.241875	0.0261883
	Dry AMD	rs76897269	4273	5.0317e-07	0.723412	1.67025e-07	0.240097	0.0364908
	Dry AMD	rs77207841	8278	7.28646e-37	0.323601	1.51271e-36	0.67181	0.00458928
	Dry AMD	rs77291780	3771	2.23706e-12	0.439654	2.73156e-12	0.536816	0.0235306
	Dry AMD	rs7729824	4165	0.00246773	0.817355	0.000510261	0.168996	0.010671
	Dry AMD	rs77588877	4567	9.02987e-05	0.729472	2.86633e-05	0.231516	0.0388937
	Dry AMD	rs77592320	4517	1.03327e-06	0.695814	2.93192e-07	0.197332	0.106853
	Dry AMD	rs7766538	4763	9.76627e-16	0.796454	2.3766e-16	0.193806	0.00973981
	Dry AMD	rs77735664	4278	1.69194e-08	1.03206e-06	0.0160661	0.980001	0.00393234
	Dry AMD	rs77924615	3683	2.01108e-159	0.833471	3.78363e-160	0.156799	0.00972996
	Dry AMD	rs78294462	3147	9.96994e-13	0.799834	2.16907e-13	0.173986	0.02618
	Dry AMD	rs78343805	3452	2.28448e-09	0.788518	4.87522e-10	0.168231	0.0432511
	Dry AMD	rs78516764	5732	0	0.738516	0	0.252143	0.00934037
	Dry AMD	rs7922838	3983	2.22063e-07	0.791105	5.52819e-08	0.196931	0.0119638
	Dry AMD	rs7944897	3613	2.13065e-13	0.818315	4.52182e-14	0.173661	0.00802478
	Dry AMD	rs7967047	3646	0.0112381	0.776488	0.00261505	0.180656	0.0290025
	Dry AMD	rs80138475	4771	5.6378e-21	0.719825	1.93227e-21	0.246675	0.0334996
	Dry AMD	rs80349010	4330	3.07011e-31	0.808996	6.85145e-32	0.18053	0.0104744
	Dry AMD	rs8044992	3945	1.76954e-08	0.584523	1.21679e-08	0.401923	0.0135544
	Dry AMD	rs8049617	4303	5.79302e-19	0.754559	1.81702e-19	0.236663	0.00877765
	Dry AMD	rs807624	4493	1.87299e-50	0.742113	6.312e-51	0.250085	0.00780182
	Dry AMD	rs8081039	5132	0.000748693	0.752746	0.000226658	0.227866	0.0184127
	Dry AMD	rs8091180	5031	1.12232e-33	0.770656	3.03456e-34	0.208352	0.0209921
	Dry AMD	rs8101667	4714	1.10472e-57	0.569127	8.22057e-58	0.423499	0.00737407
	Dry AMD	rs8108787	5533	0.024497	0.551441	0.0162434	0.365605	0.0422142
	Dry AMD	rs81205	4594	9.04547e-09	0.69036	3.94917e-09	0.301396	0.00824397
	Dry AMD	rs822362	4453	9.61021e-20	0.787692	2.3198e-20	0.190118	0.0221894
	Dry AMD	rs833805	3971	3.34469e-55	0.00429341	7.75638e-53	0.995648	5.87088e-05
	Dry AMD	rs836968	2708	1.03362e-24	0.86265	1.40363e-25	0.117126	0.0202247
	Dry AMD	rs839608	3068	1.8876e-07	0.834211	2.98084e-08	0.131702	0.0340867
	Dry AMD	rs849086	5061	3.11119e-22	0.788415	7.91259e-23	0.200504	0.0110808
	Dry AMD	rs854917	3922	5.70383e-08	0.796105	1.30807e-08	0.182551	0.0213436
	Dry AMD	rs855866	4564	3.3608e-07	0.778395	8.10177e-08	0.187611	0.0339937
	Dry AMD	rs863678	3994	4.42784e-54	0.774474	1.20041e-54	0.209949	0.0155768
	Dry AMD	rs866929	3592	1.34722e-21	0.802422	3.17304e-22	0.188981	0.00859705
	Dry AMD	rs887619	4379	0.00120858	0.635684	0.000586556	0.308461	0.0540603
	Dry AMD	rs888401	3615	6.64992e-06	0.836958	1.22303e-06	0.153921	0.00911356
	Dry AMD	rs893929	3753	4.42664e-20	0.837444	8.1421e-21	0.154026	0.00853058
	Dry AMD	rs9271330	13405	4.56969e-63	1.74006e-10	2.62617e-53	1	2.83039e-08
	Dry AMD	rs9358918	3943	7.27347e-12	0.359184	1.28722e-11	0.635659	0.00515696
	Dry AMD	rs9361669	5678	1.44025e-09	0.732615	5.05053e-10	0.256896	0.0104891
	Dry AMD	rs9361858	4268	6.99618e-45	0.777871	1.93052e-45	0.214638	0.00749147
	Dry AMD	rs9381919	4005	1.64423e-20	0.808598	3.71724e-21	0.182797	0.00860475
	Dry AMD	rs9381994	4374	1.50326e-22	0.813635	3.2772e-23	0.177369	0.00899603
	Dry AMD	rs9409710	4122	6.14591e-06	0.834781	1.15343e-06	0.156658	0.00855406
	Dry AMD	rs941351	4266	7.41595e-17	0.587613	2.81698e-17	0.223017	0.18937
	Dry AMD	rs9420867	2377	0.00210316	0.779772	0.000553189	0.205089	0.0124826
	Dry AMD	rs9444543	4013	1.52134e-07	0.777872	4.18505e-08	0.213976	0.00815109
	Dry AMD	rs9493650	3869	1.20773e-05	0.782441	3.09186e-06	0.200293	0.0172516
	Dry AMD	rs9513150	3597	1.41883e-08	0.77916	3.73581e-09	0.205139	0.0157008
	Dry AMD	rs9521724	5237	9.66814e-07	0.778657	2.55998e-07	0.206162	0.0151797
	Dry AMD	rs9526446	4351	1.38218e-21	0.632798	7.88183e-22	0.360844	0.00635773
	Dry AMD	rs955620	2546	8.60058e-06	0.873707	1.15923e-06	0.117754	0.00852906
	Dry AMD	rs9573671	4660	0.03652	0.766353	0.00833541	0.1749	0.0138916
	Dry AMD	rs9650306	3770	0.0413207	0.80643	0.0068817	0.134295	0.0110724
	Dry AMD	rs9791733	3499	1.80515e-19	0.749887	5.78159e-20	0.240166	0.00994714
	Dry AMD	rs9809523	4526	0.0166587	0.789415	0.00378775	0.179482	0.0106563
	Dry AMD	rs9823161	4799	4.59636e-15	0.759809	1.32555e-15	0.219101	0.0210901
	Dry AMD	rs9831084	3687	2.03871e-06	0.686355	9.08399e-07	0.305815	0.00782638
	Dry AMD	rs9879090	3143	1.46379e-07	0.830527	2.84619e-08	0.16148	0.00799243
	Dry AMD	rs9930127	2470	2.40774e-12	0.893597	2.53543e-13	0.0940866	0.0123162
	Dry AMD	rs9930360	6683	4.23106e-25	0.664786	2.06643e-25	0.324667	0.010547
	Dry AMD	rs9936306	2331	1.29226e-07	0.560095	9.69776e-08	0.420302	0.0196037
	Dry AMD	rs9953366	4144	7.78732e-05	0.806081	1.79474e-05	0.185769	0.00805444
	Wet AMD	rs10019833	4470	3.74848397946465e-313	0.756765	1.15759710236159e-313	0.233693	0.00954185
	Wet AMD	rs10043775	4243	5.89296e-06	0.432524	7.65402e-06	0.561775	0.0056871
	Wet AMD	rs10044342	2836	3.87148e-08	0.0349928	1.02364e-06	0.925184	0.0398219
	Wet AMD	rs10051765	2694	1.50201e-109	0.863384	2.20004e-110	0.126453	0.0101637
	Wet AMD	rs1007934	4021	2.71587e-09	0.452913	1.57746e-09	0.262781	0.284306
	Wet AMD	rs10092747	4132	5.29886e-09	0.808175	1.16084e-09	0.177036	0.0147895
	Wet AMD	rs10122824	4573	4.3773e-10	0.749741	1.29889e-10	0.222446	0.0278133
	Wet AMD	rs10127863	3737	7.66865e-11	0.72105	2.6999e-11	0.253835	0.025116
	Wet AMD	rs10136491	4645	0.00242147	0.588294	0.00148638	0.361069	0.0467284
	Wet AMD	rs10170646	4460	3.00299e-17	0.237946	8.00957e-17	0.634521	0.127533
	Wet AMD	rs10189685	2630	7.31177e-83	0.813657	1.49151e-83	0.165955	0.0203877
	Wet AMD	rs10211596	4287	5.9126e-09	0.801441	1.26893e-09	0.171974	0.026585
	Wet AMD	rs10224210	4048	8.0278e-149	0.793844	1.84139e-149	0.182065	0.0240915
	Wet AMD	rs10283362	4741	1.09951e-06	0.768955	3.14795e-07	0.220144	0.0108997
	Wet AMD	rs1045051	2058	5.29254e-05	0.900154	5.28117e-06	0.0898119	0.00997635
	Wet AMD	rs10512987	3326	3.33604e-22	0.734566	9.17649e-23	0.201995	0.0634388
	Wet AMD	rs1053764	3951	0.00376628	0.738835	0.00115576	0.226697	0.0295456
	Wet AMD	rs10746942	3562	2.08316e-27	0.832749	3.92252e-28	0.156793	0.0104578
	Wet AMD	rs10781059	2545	2.17397e-27	0.869048	3.00309e-28	0.120038	0.0109137
	Wet AMD	rs10789022	4562	5.17877e-11	0.765404	1.46548e-11	0.216575	0.0180218
	Wet AMD	rs10806987	5603	1.4454e-12	0.647676	7.56652e-13	0.339038	0.0132858
	Wet AMD	rs10810065	5157	3.65791e-13	0.740647	1.22237e-13	0.247491	0.011862
	Wet AMD	rs10813836	4616	2.13198e-05	0.680696	8.86175e-06	0.2829	0.036374
	Wet AMD	rs10816447	3776	0.00391275	0.645385	0.00182207	0.300491	0.0483893
	Wet AMD	rs10821907	3883	2.12885e-23	0.61745	1.28447e-23	0.372537	0.010013
	Wet AMD	rs10838681	2616	7.79745e-13	0.854796	1.2122e-13	0.132875	0.0123291
	Wet AMD	rs10846157	3850	1.12386e-35	0.648008	5.94122e-36	0.342556	0.00943573
	Wet AMD	rs10853015	2416	5.36036e-39	0.844748	8.55495e-40	0.134798	0.0204541
	Wet AMD	rs10877951	4364	3.34542e-11	0.772071	9.48966e-12	0.218998	0.00893112
	Wet AMD	rs10901812	4482	3.74342e-66	0.643562	1.9571e-66	0.336442	0.0199964
	Wet AMD	rs10926978	3193	1.90658e-07	0.847415	3.17717e-08	0.141203	0.0113812
	Wet AMD	rs10930576	4185	8.58708e-05	0.774913	2.36118e-05	0.213065	0.0119121
	Wet AMD	rs10953356	4016	6.5686e-37	0.799143	1.57245e-37	0.191296	0.009561
	Wet AMD	rs11016847	4282	3.4862e-07	0.749431	1.10889e-07	0.238368	0.0122007
	Wet AMD	rs11029928	3593	1.38951e-09	0.682198	6.28675e-10	0.308647	0.00915431
	Wet AMD	rs11064153	3947	4.21912e-09	0.805712	9.51952e-10	0.181779	0.012509
	Wet AMD	rs1106766	2592	2.68239e-27	0.816102	4.9176e-28	0.149581	0.0343176
	Wet AMD	rs11079418	2675	8.05014e-49	0.776163	2.05881e-49	0.198478	0.025359
	Wet AMD	rs11084674	4647	1.47924e-57	0.762071	4.42124e-58	0.227763	0.0101663
	Wet AMD	rs11115058	4139	2.37902e-09	0.796704	5.75588e-10	0.192746	0.0105497
	Wet AMD	rs11117815	4604	6.87429e-05	0.651294	3.49396e-05	0.331012	0.0175898
	Wet AMD	rs11133665	4384	2.38222e-10	0.737998	6.67258e-11	0.206657	0.0553442
	Wet AMD	rs11166592	4897	0.000211656	0.749744	6.81583e-05	0.241427	0.00854964
	Wet AMD	rs111701119	5730	0	0.70376	0	0.247547	0.0486928
	Wet AMD	rs111859325	4544	1.89369e-10	0.669935	8.46529e-11	0.299447	0.0306173
	Wet AMD	rs11190774	3324	4.19302e-07	0.819545	8.68847e-08	0.169809	0.0106445
	Wet AMD	rs11207410	3741	7.16978e-11	0.804302	1.64771e-11	0.184828	0.01087
	Wet AMD	rs112138489	4743	0.0549335	0.67344	0.019272	0.236243	0.0161117
	Wet AMD	rs11227279	2754	1.22707e-38	0.788952	3.05948e-39	0.196696	0.0143517
	Wet AMD	rs11240524	3482	1.02436e-06	0.707346	4.04024e-07	0.278974	0.0136778
	Wet AMD	rs113526774	4299	0.00494863	0.648542	0.00241845	0.316922	0.0271687
	Wet AMD	rs1135498	2122	0.000345508	0.879082	4.15312e-05	0.105654	0.0148773
	Wet AMD	rs113594510	4328	3.03646e-31	0.800127	7.13626e-32	0.188034	0.0118395
	Wet AMD	rs113992406	2986	2.06088e-14	0.831904	3.28e-15	0.132366	0.0357301
	Wet AMD	rs114388677	4206	4.48235e-54	0.78401	1.18496e-54	0.207253	0.00873712
	Wet AMD	rs1155347	4923	1.4988e-06	0.744117	4.97146e-07	0.246812	0.00906901
	Wet AMD	rs11556924	3799	1.89214e-08	0.792883	4.55249e-09	0.190751	0.0163663
	Wet AMD	rs11557049	4095	5.96816e-11	0.80724	1.27187e-11	0.17201	0.0207507
	Wet AMD	rs115976359	5836	0.00465926	0.666872	0.00207539	0.297017	0.0293759
	Wet AMD	rs11643024	5027	7.26469e-09	0.706465	2.93629e-09	0.285536	0.00799887
	Wet AMD	rs11679485	3670	0.00031739	0.377243	0.000513969	0.610882	0.0110446
	Wet AMD	rs11683213	4188	8.3239e-07	0.81777	1.75121e-07	0.172035	0.0101946
	Wet AMD	rs1169300	4161	1.28518e-62	0.790559	3.16837e-63	0.194883	0.0145584
	Wet AMD	rs116948941	4480	7.11504e-26	0.78071	1.90139e-26	0.208623	0.0106662
	Wet AMD	rs11699613	3228	1.54314e-17	0.803664	2.65229e-18	0.138073	0.0582631
	Wet AMD	rs117109638	4357	9.28967e-10	0.777946	2.33852e-10	0.195809	0.0262449
	Wet AMD	rs117113238	3965	8.25179e-15	0.798433	1.95483e-15	0.189134	0.012433
	Wet AMD	rs117276254	3938	1.93271e-10	0.653997	9.32435e-11	0.31549	0.030513
	Wet AMD	rs11747675	4203	2.64976e-09	0.811516	5.66495e-10	0.17348	0.0150037
	Wet AMD	rs117680242	4327	0.000274783	0.714375	6.57389e-05	0.170792	0.114492
	Wet AMD	rs11768336	4517	1.01833e-18	0.702424	4.04133e-19	0.278746	0.0188303
	Wet AMD	rs117729312	2917	2.76987e-53	0.294738	6.58316e-53	0.700499	0.00476253
	Wet AMD	rs117963839	5227	4.10843e-06	0.681188	1.84537e-06	0.305954	0.0128518
	Wet AMD	rs118011290	5713	0	0.70442	0	0.246842	0.0487384
	Wet AMD	rs118081390	3853	7.56197e-62	0.771947	1.72752e-62	0.176298	0.0517545
	Wet AMD	rs11856921	4386	9.84176e-26	0.148679	5.62063e-25	0.849105	0.00221533
	Wet AMD	rs11924682	4459	0.000478035	0.792848	0.000118093	0.195852	0.0107036
	Wet AMD	rs11995449	5963	1.46746e-13	0.711699	5.44172e-14	0.263892	0.0244091
	Wet AMD	rs12039166	3694	0.000185972	0.684363	6.1318e-05	0.225556	0.0898338
	Wet AMD	rs1220795	4458	1.24789e-05	0.778094	3.26385e-06	0.203492	0.0183987
	Wet AMD	rs12289477	4718	0.000155465	0.626618	9.07671e-05	0.365838	0.00729826
	Wet AMD	rs12327653	4298	1.32733e-11	0.70605	5.23296e-12	0.278344	0.0156063
	Wet AMD	rs12367963	4160	0.00149619	0.764005	0.000409392	0.209024	0.0250659
	Wet AMD	rs12369201	3051	0.00143181	0.800439	0.000299979	0.16767	0.0301587
	Wet AMD	rs12423058	4553	4.45392e-07	0.72342	1.45294e-07	0.235951	0.0406287
	Wet AMD	rs12454490	4591	7.05037e-05	0.750277	2.23617e-05	0.237955	0.0116755
	Wet AMD	rs12481574	3835	7.58067e-09	0.647175	3.99056e-09	0.340669	0.0121561
	Wet AMD	rs12483377	4748	2.36415e-06	0.732086	8.22284e-07	0.254616	0.0132949
	Wet AMD	rs12601991	2634	4.86886e-12	0.692262	8.21807e-13	0.116655	0.191083
	Wet AMD	rs1260326	2473	3.99125e-22	0.872094	5.40466e-23	0.118083	0.00982353
	Wet AMD	rs12639043	3858	1.08299e-07	0.750328	3.45958e-08	0.239681	0.00999047
	Wet AMD	rs12651794	4870	2.28853e-06	0.783074	5.95597e-07	0.203784	0.0131391
	Wet AMD	rs12662778	3633	1.31111e-05	0.57204	8.71204e-06	0.380061	0.0478773
	Wet AMD	rs12692738	3455	1.92818e-10	0.777054	5.22201e-11	0.210434	0.0125124
	Wet AMD	rs12736181	4353	1.04013e-13	0.805618	2.38555e-14	0.184759	0.00962281
	Wet AMD	rs12883201	4225	1.23692e-12	0.322142	2.57521e-12	0.670676	0.00718183
	Wet AMD	rs12905543	4783	1.26829e-08	0.750977	3.9354e-09	0.233006	0.0160175
	Wet AMD	rs12975366	4922	9.25451e-06	0.737856	3.15524e-06	0.251554	0.0105774
	Wet AMD	rs12988055	4209	1.6564e-14	0.694898	6.15068e-15	0.257988	0.0471138
	Wet AMD	rs13066793	4456	0.0621283	0.632762	0.0257219	0.261954	0.0174337
	Wet AMD	rs13108018	4961	0.000487293	0.776865	0.000133153	0.212269	0.0102455
	Wet AMD	rs1317983	3711	1.08557e-53	0.13935	6.69194e-53	0.859009	0.00164092
	Wet AMD	rs13221801	4662	7.01284e-05	0.722439	2.27596e-05	0.234419	0.043049
	Wet AMD	rs13329240	3617	1.18247e-12	0.806725	2.69127e-13	0.183599	0.00967604
	Wet AMD	rs13413613	2433	6.53467e-09	0.834464	1.18904e-09	0.151825	0.0137113
	Wet AMD	rs1372965	3807	1.85641e-13	0.644943	9.50373e-14	0.330148	0.0249091
	Wet AMD	rs141932375	3337	8.41114e-06	0.788633	2.11376e-06	0.198174	0.0131823
	Wet AMD	rs143383546	2964	1.62427e-14	0.806672	3.00239e-15	0.149066	0.0442624
	Wet AMD	rs144544664	3639	0.00398145	0.657902	0.00102024	0.168417	0.168679
	Wet AMD	rs145651410	2512	7.63661e-12	0.852959	9.95726e-13	0.11118	0.035861
	Wet AMD	rs145868254	4255	1.4573e-12	0.775149	3.61716e-13	0.192367	0.032484
	Wet AMD	rs148185902	2862	2.76123e-101	0.84908	4.58627e-102	0.141018	0.00990237
	Wet AMD	rs1495824	4289	9.14986e-06	0.520962	8.29497e-06	0.47228	0.00674102
	Wet AMD	rs150548439	3750	2.63761e-18	0.764276	7.58202e-19	0.219681	0.0160435
	Wet AMD	rs151245	4069	3.17886e-11	0.786746	8.26537e-12	0.204554	0.00870002
	Wet AMD	rs1529543	4607	0.0115861	0.620396	0.00468556	0.250783	0.11255
	Wet AMD	rs1538311	2878	6.52425e-15	0.800562	1.47545e-15	0.181028	0.01841
	Wet AMD	rs1551210	4118	1.85643e-08	0.68134	8.44756e-09	0.310031	0.00862814
	Wet AMD	rs1551562	4859	1.57502e-06	0.77942	4.22275e-07	0.208958	0.0116203
	Wet AMD	rs1554447	4444	4.30564e-07	0.619026	2.57675e-07	0.370451	0.0105218
	Wet AMD	rs16825915	3815	6.25606e-12	0.782826	1.51863e-12	0.190001	0.0271727
	Wet AMD	rs16874060	4601	7.0749e-07	0.75748	1.81488e-07	0.194264	0.0482549
	Wet AMD	rs1693556	3699	0.00221867	0.801126	0.000506926	0.18303	0.013118
	Wet AMD	rs1700820	5251	7.79378e-09	0.757917	2.40122e-09	0.233501	0.00858143
	Wet AMD	rs17151639	3324	1.18297e-15	0.776134	3.08447e-16	0.202348	0.0215182
	Wet AMD	rs17217119	4414	2.8552e-54	0.75402	8.6085e-55	0.22732	0.0186598
	Wet AMD	rs17239672	4689	2.35463e-25	0.731972	8.29821e-26	0.257952	0.0100753
	Wet AMD	rs17256228	3865	4.75268e-18	0.792892	1.09743e-18	0.183061	0.0240472
	Wet AMD	rs17282064	5008	1.65127e-06	0.723394	6.04009e-07	0.264594	0.0120095
	Wet AMD	rs17420359	3925	0.0191527	0.747289	0.00553291	0.215867	0.0121582
	Wet AMD	rs17447487	3578	2.77812e-08	0.795745	6.31442e-09	0.180842	0.0234124
	Wet AMD	rs174547	3528	4.73659e-07	0.819323	9.88947e-08	0.171056	0.00962071
	Wet AMD	rs17454919	3490	1.68063e-07	0.662084	8.29047e-08	0.326593	0.011323
	Wet AMD	rs17563161	3765	1.90636e-09	0.795189	4.63448e-10	0.193304	0.0115063
	Wet AMD	rs1757915	4488	5.16247e-11	0.762994	1.48217e-11	0.219041	0.0179651
	Wet AMD	rs17624225	3497	5.45168e-59	0.795223	1.24076e-59	0.180962	0.0238147
	Wet AMD	rs17627747	3434	0.00101647	0.824346	0.000185913	0.150749	0.0237021
	Wet AMD	rs17641524	2945	1.73968e-34	1.60771e-30	0.000108197	0.999892	2.14036e-07
	Wet AMD	rs17643734	5051	6.47047e-09	0.718371	1.98307e-09	0.220104	0.061525
	Wet AMD	rs1769798	4044	6.00145e-08	0.777902	1.57162e-08	0.203693	0.018405
	Wet AMD	rs17714046	2232	0.0485967	0.751598	0.00700577	0.108267	0.0845321
	Wet AMD	rs17714252	3304	3.41341e-21	0.848946	5.48878e-22	0.136496	0.0145581
	Wet AMD	rs17720255	4721	4.18864e-06	0.759992	1.27661e-06	0.231621	0.00838167
	Wet AMD	rs183342753	4472	3.47631e-08	0.755036	8.93644e-09	0.194044	0.0509197
	Wet AMD	rs1852731	3455	1.41984e-06	0.77667	3.75403e-07	0.205331	0.0179965
	Wet AMD	rs1880241	4373	1.19663e-06	0.812962	2.5645e-07	0.174212	0.0128243
	Wet AMD	rs1883004	4168	2.37735e-25	0.750094	7.58926e-26	0.239444	0.0104624
	Wet AMD	rs1887250	4475	6.82041e-14	0.75376	2.14046e-14	0.236543	0.00969653
	Wet AMD	rs189877310	4991	0.000513341	0.754839	0.000152372	0.224034	0.0204613
	Wet AMD	rs1933736	3748	1.09836e-16	0.0223807	4.68672e-15	0.954963	0.0226568
	Wet AMD	rs1941169	3474	0.0180142	0.684505	0.00501293	0.19038	0.102088
	Wet AMD	rs1968255	4382	3.24685e-07	0.776112	9.00466e-08	0.215235	0.00865255
	Wet AMD	rs1983100	5860	0.0307559	0.71803	0.00986368	0.230268	0.0110824
	Wet AMD	rs198325	2751	1.49474e-31	0.768571	4.29715e-32	0.220942	0.0104875
	Wet AMD	rs1990292	2544	8.2488e-49	0.795318	1.85367e-49	0.178697	0.0259849
	Wet AMD	rs1999032	4932	1.63157e-06	0.688072	7.18769e-07	0.303114	0.00881129
	Wet AMD	rs2004374	4927	0.000769334	0.795005	0.000183405	0.189511	0.0145314
	Wet AMD	rs2014520	4488	4.59376e-12	0.739401	1.18799e-12	0.191147	0.0694518
	Wet AMD	rs2049019	3868	1.12845e-11	0.80359	2.62924e-12	0.187223	0.0091869
	Wet AMD	rs2057222	3808	1.53452e-09	0.64466	8.03903e-10	0.337707	0.017633
	Wet AMD	rs2068888	4545	3.94724e-22	0.717023	1.14687e-22	0.208256	0.0747215
	Wet AMD	rs2070904	3553	4.16526e-05	0.783791	1.08037e-05	0.203284	0.012872
	Wet AMD	rs2076930	4562	0.00025007	0.518815	7.54512e-05	0.156212	0.324647
	Wet AMD	rs2112454	5479	0.0157355	0.717078	0.00550651	0.250926	0.0107541
	Wet AMD	rs2114355	4495	0.00103453	0.784648	0.000234458	0.177791	0.0362923
	Wet AMD	rs2138385	4935	3.17528e-10	0.739341	1.05808e-10	0.246353	0.0143059
	Wet AMD	rs2163777	3939	0.0139909	0.658056	0.00471693	0.221757	0.101479
	Wet AMD	rs2177556	5033	2.79774e-22	0.708982	1.09962e-22	0.278644	0.0123737
	Wet AMD	rs2183065	4688	0.00453061	0.802459	0.00102859	0.182173	0.00980973
	Wet AMD	rs218634	4503	6.60468e-26	0.72471	2.41872e-26	0.265389	0.00990107
	Wet AMD	rs223374	3323	1.65187e-35	0.58345	8.94517e-36	0.315847	0.100703
	Wet AMD	rs2237916	3888	9.28742e-06	0.736521	3.09597e-06	0.245502	0.0179644
	Wet AMD	rs224143	4187	9.02347e-10	0.478664	4.53559e-10	0.240316	0.28102
	Wet AMD	rs2241978	3487	1.49725e-15	0.824753	2.82031e-16	0.155335	0.0199123
	Wet AMD	rs2249741	12726	2.84062e-74	9.28781e-05	3.05815e-70	0.999906	1.42311e-06
	Wet AMD	rs2277851	4736	3.3147e-06	0.77344	9.32413e-07	0.217557	0.00899921
	Wet AMD	rs2282718	3226	6.72095e-06	0.79941	1.58621e-06	0.188656	0.0119251
	Wet AMD	rs2285179	3684	1.43285e-09	0.787328	3.67198e-10	0.201759	0.0109127
	Wet AMD	rs2306623	4955	9.76507e-21	0.545552	8.0094e-21	0.447459	0.00698893
	Wet AMD	rs2307111	4206	1.70698e-12	0.61	1.02287e-12	0.365505	0.0244948
	Wet AMD	rs2375030	5435	0.0618013	0.654755	0.023325	0.247104	0.013015
	Wet AMD	rs2390793	4276	1.64549e-14	0.69032	6.26719e-15	0.262876	0.0468034
	Wet AMD	rs2403966	3297	2.54243e-25	0.802178	5.91549e-26	0.186633	0.0111889
	Wet AMD	rs2413506	3236	1.49159e-09	0.819603	3.07649e-10	0.169037	0.01136
	Wet AMD	rs2415142	3387	1.29339e-16	0.816269	2.75321e-17	0.173747	0.00998423
	Wet AMD	rs2432142	4857	2.77521e-13	0.72695	1.00996e-13	0.264545	0.0085051
	Wet AMD	rs2442455	4560	1.45158e-05	0.760868	4.20456e-06	0.22037	0.018743
	Wet AMD	rs2486640	4755	3.54308e-15	0.635492	1.82657e-15	0.327579	0.0369288
	Wet AMD	rs2492469	3123	0.00557448	0.710605	0.00120596	0.1536	0.129014
	Wet AMD	rs2510770	4115	0.00172688	0.807888	0.000384483	0.179863	0.0101383
	Wet AMD	rs2526379	3182	1.97e-05	0.797443	4.1246e-06	0.166925	0.0356075
	Wet AMD	rs2542713	4667	1.03012e-20	0.724084	3.33608e-21	0.234456	0.0414597
	Wet AMD	rs2571037	4749	0.00180153	0.730319	0.000629205	0.255059	0.0121906
	Wet AMD	rs2584724	2217	5.9163e-06	0.866601	8.25564e-07	0.120914	0.0124783
	Wet AMD	rs2624847	2353	2.08216e-16	0.838703	3.36993e-17	0.135716	0.0255801
	Wet AMD	rs2692954	1679	6.90249e-07	0.89858	6.97922e-08	0.0908463	0.0105727
	Wet AMD	rs272611	3558	3.2606e-07	0.819951	6.32793e-08	0.159109	0.0209394
	Wet AMD	rs2729805	4370	9.23867e-16	0.801218	2.18151e-16	0.189181	0.00960119
	Wet AMD	rs2746024	2176	3.15547e-07	0.872562	3.81037e-08	0.105344	0.0220937
	Wet AMD	rs2791646	3652	1.74237e-10	0.812559	3.62909e-11	0.169225	0.0182159
	Wet AMD	rs2802288	3113	0.000337738	0.820973	6.46941e-05	0.157237	0.0213878
	Wet AMD	rs2823139	3757	2.48797e-25	0.784997	6.46762e-26	0.204053	0.0109492
	Wet AMD	rs2834320	2986	8.50199e-29	0.731213	2.98914e-29	0.25707	0.0117169
	Wet AMD	rs28428779	3724	2.60328e-17	0.807831	5.66455e-18	0.175762	0.0164065
	Wet AMD	rs28454947	4319	7.0027e-05	0.602448	2.36565e-05	0.203325	0.194133
	Wet AMD	rs28661610	4001	3.15251e-08	0.016187	8.94283e-07	0.458657	0.525155
	Wet AMD	rs28697973	4441	0.0100405	0.658427	0.00486204	0.31883	0.00784142
	Wet AMD	rs288762	5213	1.80423e-38	0.713723	7.03566e-39	0.278312	0.0079658
	Wet AMD	rs28929474	5403	1.17174e-24	0.0358355	7.42601e-24	0.226372	0.737792
	Wet AMD	rs28930677	3408	5.47144e-59	0.798106	1.2204e-59	0.177993	0.0239011
	Wet AMD	rs2963033	5062	0.000141146	0.674526	5.41512e-05	0.258718	0.0665607
	Wet AMD	rs2978457	3044	0.00176101	0.838973	0.000310344	0.147842	0.011114
	Wet AMD	rs303968	4165	1.21572e-49	0.776956	3.34097e-50	0.213509	0.00953506
	Wet AMD	rs3097676	11819	4.8773e-59	2.10518e-06	2.31674e-53	0.999971	2.63979e-05
	Wet AMD	rs3107157	4124	7.97486e-05	0.796018	1.951e-05	0.194732	0.00915101
	Wet AMD	rs3133531	3778	0.00220106	0.794338	0.000526348	0.18994	0.0129945
	Wet AMD	rs3184504	2187	3.7255e-189	0.817387	7.87615e-190	0.172796	0.00981711
	Wet AMD	rs3195899	4990	7.35204e-06	0.761828	2.2093e-06	0.228921	0.00924125
	Wet AMD	rs3198642	4422	0.000249227	0.517851	7.63187e-05	0.158253	0.32357
	Wet AMD	rs324769	4491	1.66157e-07	0.744481	4.71952e-08	0.211418	0.0441004
	Wet AMD	rs329118	2901	1.71736e-06	0.760978	5.10915e-07	0.226379	0.0126408
	Wet AMD	rs333947	3580	9.27384e-11	0.802668	2.13531e-11	0.184802	0.0125291
	Wet AMD	rs340029	4222	1.48379e-09	0.753458	3.71744e-10	0.188712	0.0578307
	Wet AMD	rs34046597	4737	6.66937e-11	0.0204256	3.19727e-09	0.979197	0.000377639
	Wet AMD	rs34221697	3683	1.97711e-07	0.806749	3.42927e-08	0.139876	0.0533744
	Wet AMD	rs34517439	3495	2.97438e-33	0.811278	6.32503e-34	0.172503	0.0162198
	Wet AMD	rs34540619	4097	3.21427e-06	0.456865	3.75446e-06	0.533637	0.00949195
	Wet AMD	rs34594435	2245	6.78772e-17	0.851373	1.06911e-17	0.134082	0.0145447
	Wet AMD	rs34760583	3340	1.2557e-36	0.84378	1.99076e-37	0.133749	0.0224712
	Wet AMD	rs34914463	3799	6.38874e-14	0.782515	1.55078e-14	0.189917	0.0275679
	Wet AMD	rs35046559	4886	6.77245e-11	0.688353	2.01625e-11	0.204825	0.106822
	Wet AMD	rs35048827	4097	1.2468e-11	0.794106	3.04699e-12	0.194055	0.0118393
	Wet AMD	rs35264168	1491	6.40842e-19	0.913668	4.31709e-20	0.0615254	0.0248066
	Wet AMD	rs35310411	2414	1.89885e-07	0.788386	4.54648e-08	0.188743	0.0228703
	Wet AMD	rs35381236	4290	0.0229763	0.504301	0.0165671	0.363536	0.0926203
	Wet AMD	rs35421357	3912	4.63517e-05	0.768576	1.30537e-05	0.216435	0.0149298
	Wet AMD	rs357503	4409	6.12e-09	0.78083	1.55159e-09	0.197941	0.0212284
	Wet AMD	rs35772020	4445	7.95299e-50	0.758814	2.25643e-50	0.215265	0.0259201
	Wet AMD	rs35963124	4990	2.29415e-05	0.728774	6.99982e-06	0.222312	0.0488844
	Wet AMD	rs3736147	4034	4.43082e-14	0.760205	1.20141e-14	0.206095	0.033701
	Wet AMD	rs3736905	3869	1.30526e-10	0.797421	3.05756e-11	0.18678	0.0157992
	Wet AMD	rs3750434	3366	0.0141196	0.501713	0.0130273	0.462892	0.00824812
	Wet AMD	rs3757387	4085	6.92365e-54	0.720025	2.61832e-54	0.272285	0.00769007
	Wet AMD	rs3762727	3721	2.19387e-10	0.777822	5.86188e-11	0.207814	0.014364
	Wet AMD	rs3771257	4549	1.48831e-07	0.683913	5.49953e-08	0.252653	0.0634337
	Wet AMD	rs380175	2916	9.30394e-05	0.692337	3.97994e-05	0.296149	0.0113807
	Wet AMD	rs3809112	3195	2.16007e-07	0.818708	4.52624e-08	0.171544	0.00974791
	Wet AMD	rs3813622	4013	5.6247e-05	0.747543	1.69679e-05	0.225482	0.0269012
	Wet AMD	rs3842763	4041	7.90026e-29	0.639782	2.61883e-29	0.211931	0.148287
	Wet AMD	rs3925584	2827	2.76437e-101	0.850044	4.55455e-102	0.140043	0.00991362
	Wet AMD	rs3959442	3468	2.88666e-13	0.831353	5.4245e-14	0.156212	0.0124349
	Wet AMD	rs410335	4215	1.04133e-08	0.794754	2.55238e-09	0.194789	0.0104563
	Wet AMD	rs41276588	3831	7.24745e-11	0.621853	2.8304e-11	0.242721	0.135426
	Wet AMD	rs41284816	3830	2.05061e-05	0.781853	5.3786e-06	0.205061	0.0130599
	Wet AMD	rs429358	4229	1.94224e-31	3.17172e-12	6.14548e-23	3.57527e-06	0.999996
	Wet AMD	rs4361503	4091	2.92933e-06	0.725239	1.06368e-06	0.263333	0.0114236
	Wet AMD	rs4378991	4261	4.10332e-05	0.57305	2.99291e-05	0.417967	0.0089128
	Wet AMD	rs4442348	4403	1.63845e-08	0.806837	3.64412e-09	0.179436	0.0137267
	Wet AMD	rs4608848	5329	0.00234789	0.713226	0.000800796	0.24322	0.0404059
	Wet AMD	rs4621315	4976	5.60046e-05	0.754542	1.7454e-05	0.235145	0.0102403
	Wet AMD	rs4666821	4029	0.00437277	0.788546	0.00106998	0.192938	0.0130727
	Wet AMD	rs4739391	3455	0.00287232	0.796241	0.000605116	0.167713	0.0325692
	Wet AMD	rs4741847	5026	0.0218807	0.714651	0.00684567	0.223555	0.0330675
	Wet AMD	rs4807481	4232	8.79693e-05	0.692103	3.80241e-05	0.299148	0.00862367
	Wet AMD	rs4832596	4791	3.11243e-12	0.769251	8.0226e-13	0.19825	0.0324993
	Wet AMD	rs4886747	2896	2.57784e-53	0.274304	6.77829e-53	0.721264	0.00443234
	Wet AMD	rs4889385	6621	1.84185e-05	0.357055	3.262e-05	0.632349	0.0105445
	Wet AMD	rs4906378	4308	4.31376e-05	0.748177	1.39807e-05	0.242472	0.00929363
	Wet AMD	rs4952981	4926	8.33054e-12	0.651244	4.34283e-12	0.339493	0.0092628
	Wet AMD	rs4966019	4747	9.52092e-77	0.76911	2.74567e-77	0.221789	0.00910065
	Wet AMD	rs498010	5196	3.60337e-13	0.729604	1.27778e-13	0.258711	0.0116852
	Wet AMD	rs4981832	3289	5.74309e-09	0.837449	1.04585e-09	0.152494	0.0100572
	Wet AMD	rs499600	3280	1.64509e-25	0.757726	4.5872e-26	0.211255	0.0310194
	Wet AMD	rs525355	5050	0.0119481	0.781003	0.00294849	0.192721	0.0113796
	Wet AMD	rs529045	3601	0.000770445	0.840084	0.000130061	0.1418	0.0172152
	Wet AMD	rs543883	4076	1.55785e-05	0.00284814	0.00522828	0.955825	0.0360831
	Wet AMD	rs551225	5355	1.89309e-18	0.663881	6.6742e-19	0.233953	0.102166
	Wet AMD	rs55658481	3029	1.09281e-29	0.816526	2.18585e-30	0.163302	0.0201723
	Wet AMD	rs55714539	3926	1.7831e-05	0.234475	7.58729e-06	0.0991053	0.666394
	Wet AMD	rs55748225	4627	1.45236e-06	0.504891	5.7567e-07	0.199828	0.295279
	Wet AMD	rs55775495	2933	4.76477e-05	0.835851	7.89557e-06	0.138481	0.0256121
	Wet AMD	rs55855666	4066	0.00138204	0.798462	0.000311035	0.179678	0.020167
	Wet AMD	rs560124875	2651	4.98564e-39	0.856599	7.60186e-40	0.130597	0.012804
	Wet AMD	rs56219475	3567	7.32339e-09	0.774384	1.80476e-09	0.190803	0.0348137
	Wet AMD	rs56332871	3785	1.46067e-05	0.799091	3.46539e-06	0.18957	0.0113211
	Wet AMD	rs56380525	3783	1.21102e-11	0.598035	8.00774e-12	0.395438	0.00652711
	Wet AMD	rs564832	3194	2.73976e-101	0.842478	4.80346e-102	0.147697	0.00982538
	Wet AMD	rs571717	4865	8.68979e-15	0.763543	2.59296e-15	0.227826	0.00863084
	Wet AMD	rs57583541	3730	3.13342e-05	0.821148	6.32544e-06	0.165752	0.0130623
	Wet AMD	rs57677839	3698	4.37716e-06	0.61938	1.9381e-06	0.274139	0.106475
	Wet AMD	rs58718372	5568	4.32941e-27	0.616023	1.98292e-27	0.282044	0.101933
	Wet AMD	rs59967356	4067	0.00165285	0.725205	0.000469784	0.206056	0.0666168
	Wet AMD	rs601896	3922	0.0193526	0.783875	0.00437939	0.177372	0.015021
	Wet AMD	rs6029394	3580	0.00739617	0.800263	0.00166653	0.180307	0.0103674
	Wet AMD	rs6062359	1990	1.56193e-07	0.871026	1.67179e-08	0.0931936	0.0357799
	Wet AMD	rs60745822	4601	0.000450245	0.759591	0.000129297	0.218111	0.0217183
	Wet AMD	rs60767324	4268	2.08993e-15	0.812778	4.54702e-16	0.176824	0.0103977
	Wet AMD	rs609017	4042	0.000254079	0.787679	6.53015e-05	0.202434	0.00956737
	Wet AMD	rs6134143	4853	1.74547e-05	0.732805	5.3845e-06	0.226018	0.0411537
	Wet AMD	rs61793793	4425	0.00456778	0.805115	0.000990072	0.174495	0.0148326
	Wet AMD	rs61921604	3109	0.000221849	0.833459	3.95742e-05	0.148658	0.0176213
	Wet AMD	rs62047987	3776	1.79543e-35	0.800718	4.1652e-36	0.185744	0.0135379
	Wet AMD	rs62049973	2901	6.96515e-41	0.858503	1.04132e-41	0.128337	0.0131601
	Wet AMD	rs62106258	4123	3.31385e-21	0.824183	6.50148e-22	0.161683	0.0141335
	Wet AMD	rs62129537	4531	0.00203805	0.789112	0.000509429	0.197234	0.011106
	Wet AMD	rs621634	4351	2.05045e-07	0.799178	4.84947e-08	0.189	0.0118219
	Wet AMD	rs62435145	5645	3.08604e-91	0.637178	1.19826e-91	0.24729	0.115532
	Wet AMD	rs62485450	3297	0.000100815	0.827491	1.7985e-05	0.147596	0.0247942
	Wet AMD	rs62586005	4188	2.48564e-05	0.781249	6.39471e-06	0.200971	0.0177492
	Wet AMD	rs630943	5233	9.38153e-07	0.75566	2.84621e-07	0.22924	0.0150981
	Wet AMD	rs6458868	4369	2.22613e-16	0.791954	5.60946e-17	0.19955	0.00849625
	Wet AMD	rs6470361	3487	1.28589e-05	0.820657	2.5543e-06	0.163	0.0163274
	Wet AMD	rs6514339	4441	1.78475e-05	0.745155	5.09909e-06	0.212852	0.0419697
	Wet AMD	rs6515322	4746	0	0.733274	0	0.215991	0.0507348
	Wet AMD	rs6567160	4543	1.30729e-12	0.591671	7.56715e-13	0.342418	0.0659108
	Wet AMD	rs6593927	4245	1.0639e-06	0.741498	3.50329e-07	0.244151	0.0143488
	Wet AMD	rs6657897	3444	1.53573e-05	0.722591	4.31132e-06	0.202782	0.0746072
	Wet AMD	rs6666121	2727	5.82732e-06	0.769937	1.60442e-06	0.211966	0.0180895
	Wet AMD	rs6694857	3792	2.98331e-07	0.801232	6.98396e-08	0.187558	0.0112093
	Wet AMD	rs6697193	936	0.000112701	0.939703	5.77238e-06	0.0481182	0.0120605
	Wet AMD	rs6697844	3353	4.57687e-06	0.807446	1.03032e-06	0.181756	0.0107925
	Wet AMD	rs6764769	3861	2.28241e-07	0.644153	1.02476e-07	0.289147	0.0666999
	Wet AMD	rs67648215	4101	6.0434e-12	0.789828	1.49129e-12	0.194885	0.0152871
	Wet AMD	rs6766334	2941	7.29616e-06	0.845812	1.19065e-06	0.138011	0.0161691
	Wet AMD	rs67704458	5739	4.30371e-05	0.75496	1.31717e-05	0.231044	0.0139397
	Wet AMD	rs6807915	4346	5.30425e-08	0.798025	1.2804e-08	0.192628	0.00934703
	Wet AMD	rs68155726	4203	1.65679e-14	0.69506	6.14655e-15	0.257815	0.0471248
	Wet AMD	rs6826952	3299	0.00687194	0.738769	0.00209218	0.224892	0.0273742
	Wet AMD	rs686364	4171	0.00164168	0.760276	0.000459881	0.21295	0.024673
	Wet AMD	rs687467	5059	5.58687e-34	0.768612	1.60214e-34	0.220403	0.0109855
	Wet AMD	rs6900852	2875	6.40691e-06	0.839819	1.14513e-06	0.150094	0.010079
	Wet AMD	rs6904785	5571	0.000114954	0.716529	4.37308e-05	0.272571	0.0107414
	Wet AMD	rs6930773	3157	0.000314589	0.807276	7.00792e-05	0.17982	0.0125195
	Wet AMD	rs6963999	4659	0.000848467	0.797501	0.000204303	0.192022	0.00942458
	Wet AMD	rs6999484	4740	3.94429e-121	0.717998	1.50616e-121	0.274165	0.00783777
	Wet AMD	rs700750	5191	1.06341e-39	0.763927	3.15767e-40	0.22683	0.00924323
	Wet AMD	rs7083543	3284	1.1686e-05	0.815785	2.40817e-06	0.168095	0.016106
	Wet AMD	rs710177	2284	0.00129917	0.883746	0.000153987	0.104738	0.0100634
	Wet AMD	rs7104410	4260	1.64389e-08	0.787303	4.23551e-09	0.20284	0.00985647
	Wet AMD	rs7123220	3942	2.30774e-20	0.806696	5.10145e-21	0.178312	0.0149919
	Wet AMD	rs7157021	3465	0.00023062	0.807144	5.03993e-05	0.176376	0.0161992
	Wet AMD	rs7187250	3962	4.05535e-35	0.769065	1.14756e-35	0.217613	0.0133213
	Wet AMD	rs7211068	3224	5.09754e-05	0.516502	4.66629e-05	0.472795	0.0106059
	Wet AMD	rs7260044	4142	0.000239078	0.224296	0.000804536	0.754775	0.0198856
	Wet AMD	rs72749964	4211	0.00111613	0.782614	0.0002753	0.193014	0.0229803
	Wet AMD	rs728538	3945	1.70975e-08	0.793616	3.95389e-09	0.183505	0.0228786
	Wet AMD	rs72868889	5366	6.89382e-08	0.783386	1.74662e-08	0.198461	0.0181535
	Wet AMD	rs72890970	4095	3.17627e-11	0.786106	8.29153e-12	0.205201	0.00869293
	Wet AMD	rs73002956	3742	9.89016e-09	0.438215	1.21453e-08	0.53811	0.0236749
	Wet AMD	rs7303171	3515	4.33982e-09	0.828763	8.29377e-10	0.158371	0.0128668
	Wet AMD	rs73063122	5517	3.63001e-20	0.792651	8.88111e-21	0.193915	0.0134345
	Wet AMD	rs7307367	4773	5.84675e-07	0.766542	1.63349e-07	0.214141	0.0193161
	Wet AMD	rs73079855	4463	0.00827558	0.66867	0.00359549	0.290488	0.0289705
	Wet AMD	rs73102387	5360	0	0.723136	0	0.22683	0.0500334
	Wet AMD	rs73160466	3716	0.00120546	0.16757	0.00591188	0.821803	0.00350971
	Wet AMD	rs73175081	4470	2.18232e-05	0.73143	7.0326e-06	0.235672	0.0328689
	Wet AMD	rs7333641	3564	2.01846e-07	0.774959	4.1495e-08	0.159248	0.065793
	Wet AMD	rs7341051	3341	1.61354e-05	0.48133	1.71647e-05	0.512031	0.00660535
	Wet AMD	rs7390308	4019	2.48257e-12	0.731906	8.6644e-13	0.255429	0.0126641
	Wet AMD	rs7418179	2669	2.6167e-08	0.861522	3.86155e-09	0.127126	0.0113517
	Wet AMD	rs74710826	2572	0.00201903	0.787081	0.000387124	0.150853	0.0596596
	Wet AMD	rs74845792	3683	7.49965e-08	0.714188	2.71876e-08	0.258879	0.0269331
	Wet AMD	rs75184896	5738	7.64335e-05	0.685649	2.94826e-05	0.264425	0.049821
	Wet AMD	rs7536934	3261	3.69391e-05	0.752616	1.04767e-05	0.213424	0.0339128
	Wet AMD	rs75641275	3808	6.81799e-11	0.81172	1.48887e-11	0.177247	0.011033
	Wet AMD	rs7572574	4088	4.50808e-54	0.78851	1.15894e-54	0.202702	0.00878728
	Wet AMD	rs75763843	3654	1.08953e-07	0.797896	2.58994e-08	0.189657	0.0124469
	Wet AMD	rs7591218	5140	8.40818e-12	0.657313	4.26409e-12	0.333337	0.00934913
	Wet AMD	rs7593570	3493	5.24074e-08	0.824872	1.05165e-08	0.165516	0.00961203
	Wet AMD	rs76013854	3121	0.000279468	0.761992	5.59136e-05	0.152368	0.0853053
	Wet AMD	rs76168547	2247	2.19771e-27	0.878538	2.7627e-28	0.110429	0.0110329
	Wet AMD	rs76221190	4175	3.78154441466564e-313	0.76344	1.12412023380266e-313	0.226934	0.00962601
	Wet AMD	rs762643	3614	0.000388607	0.791474	8.94669e-05	0.182191	0.0258573
	Wet AMD	rs76273615	4049	1.90248e-12	0.74705	6.1162e-13	0.240153	0.0127974
	Wet AMD	rs76301301	4241	1.69035e-07	0.784391	4.42589e-08	0.205369	0.0102397
	Wet AMD	rs763014	5351	4.25677e-05	0.689751	1.85553e-05	0.300653	0.00953569
	Wet AMD	rs76428106	3914	1.92396e-10	0.651036	9.41594e-11	0.318589	0.0303749
	Wet AMD	rs76512888	3785	2.49448e-26	0.771509	6.88294e-27	0.212864	0.0156265
	Wet AMD	rs76798800	2809	4.32561e-31	0.76589	1.22503e-31	0.216886	0.0172235
	Wet AMD	rs7684939	4047	2.52698e-17	0.784156	6.44297e-18	0.199918	0.0159257
	Wet AMD	rs76862947	6550	4.47792e-25	0.703572	1.82277e-25	0.286384	0.0100438
	Wet AMD	rs76871347	5331	0.0403225	0.704723	0.0132535	0.231625	0.0100767
	Wet AMD	rs7688550	4305	6.94568e-12	0.799559	1.63201e-12	0.187858	0.0125831
	Wet AMD	rs76897269	4273	4.32254e-07	0.621456	2.55957e-07	0.367981	0.0105631
	Wet AMD	rs77207841	8278	8.9532e-37	0.397623	1.33885e-36	0.594592	0.00778478
	Wet AMD	rs77291780	3771	1.72008e-12	0.33805	2.86817e-12	0.563589	0.0983607
	Wet AMD	rs7729824	4165	0.0024025	0.795751	0.000577541	0.191281	0.00998794
	Wet AMD	rs77588877	4567	9.10581e-05	0.735607	2.34311e-05	0.189211	0.0750676
	Wet AMD	rs77592320	4517	1.13856e-06	0.766719	3.09265e-07	0.208238	0.0250423
	Wet AMD	rs7766538	4763	8.96186e-16	0.730853	2.90485e-16	0.236863	0.0322841
	Wet AMD	rs77735664	4278	4.37357e-05	0.00266781	0.0160789	0.980786	0.000423628
	Wet AMD	rs77924615	3683	1.90574e-159	0.789814	4.81459e-160	0.199525	0.0106605
	Wet AMD	rs78294462	3147	1.0022e-12	0.804009	2.08949e-13	0.1676	0.0283915
	Wet AMD	rs78343805	3452	2.29966e-09	0.793759	4.89343e-10	0.168866	0.0373753
	Wet AMD	rs78516764	5732	0	0.702951	0	0.248412	0.0486368
	Wet AMD	rs7922838	3983	2.18411e-07	0.778094	5.66221e-08	0.201698	0.0202085
	Wet AMD	rs7944897	3613	2.03614e-13	0.782017	5.45382e-14	0.209455	0.0085272
	Wet AMD	rs7967047	3646	0.0117218	0.809911	0.00229847	0.158794	0.017275
	Wet AMD	rs80138475	4771	5.805e-21	0.741173	1.9341e-21	0.24693	0.0118968
	Wet AMD	rs80349010	4330	3.03598e-31	0.800001	7.14112e-32	0.188162	0.0118376
	Wet AMD	rs8044992	3945	9.6421e-09	0.318502	6.7609e-09	0.222871	0.458627
	Wet AMD	rs8049617	4303	5.84812e-19	0.761735	1.59788e-19	0.208099	0.0301663
	Wet AMD	rs807624	4493	1.83361e-50	0.726511	6.69216e-51	0.265147	0.00834265
	Wet AMD	rs8081039	5132	0.00073377	0.737742	0.000235007	0.236254	0.0250357
	Wet AMD	rs8091180	5031	1.13652e-33	0.780411	2.97444e-34	0.20423	0.0153595
	Wet AMD	rs8101667	4714	1.47321e-57	0.758964	4.48234e-58	0.230911	0.0101248
	Wet AMD	rs8108787	5533	0.0265152	0.596871	0.0133418	0.300268	0.063004
	Wet AMD	rs81205	4594	1.00566e-08	0.767528	2.9138e-09	0.222374	0.0100981
	Wet AMD	rs822362	4453	9.39525e-20	0.770073	2.67157e-20	0.218962	0.010965
	Wet AMD	rs833805	3971	1.08365e-53	0.139102	6.69389e-53	0.85926	0.001638
	Wet AMD	rs836968	2708	1.0225e-24	0.853369	1.62546e-25	0.135648	0.0109831
	Wet AMD	rs839608	3068	1.74457e-07	0.771002	4.26686e-08	0.18853	0.0404681
	Wet AMD	rs849086	5061	2.82171e-22	0.715056	1.07523e-22	0.272464	0.0124797
	Wet AMD	rs854917	3922	5.78006e-08	0.806746	1.31158e-08	0.183052	0.0102016
	Wet AMD	rs855866	4564	3.31128e-07	0.766926	8.59397e-08	0.199011	0.0340624
	Wet AMD	rs863678	3994	4.51802e-54	0.790248	1.1489e-54	0.200945	0.00880664
	Wet AMD	rs866929	3592	1.37574e-21	0.819407	2.8842e-22	0.171778	0.00881542
	Wet AMD	rs887619	4379	0.00145345	0.764483	0.000364254	0.191547	0.0421518
	Wet AMD	rs888401	3615	6.28989e-06	0.791644	1.56398e-06	0.196831	0.0115164
	Wet AMD	rs893929	3753	4.27541e-20	0.808834	9.63578e-21	0.182283	0.00888218
	Wet AMD	rs9271330	13405	7.87855e-62	3.00001e-09	2.62617e-53	1	4.26432e-08
	Wet AMD	rs9358918	3943	1.20247e-11	0.593814	8.09414e-12	0.399705	0.00648092
	Wet AMD	rs9361669	5678	1.45313e-09	0.73917	4.9571e-10	0.252146	0.00868458
	Wet AMD	rs9361858	4268	7.10446e-45	0.789911	1.81354e-45	0.20163	0.00845943
	Wet AMD	rs9381919	4005	1.60903e-20	0.791285	3.94408e-21	0.193946	0.0147691
	Wet AMD	rs9381994	4374	1.40616e-22	0.761084	3.89681e-23	0.210886	0.0280302
	Wet AMD	rs9409710	4122	6.0297e-06	0.818996	1.25935e-06	0.171044	0.00995288
	Wet AMD	rs941351	4266	3.92196e-17	0.310761	6.59855e-17	0.522678	0.166561
	Wet AMD	rs9420867	2377	0.00230476	0.854517	0.000344135	0.127577	0.0152576
	Wet AMD	rs9444543	4013	1.57475e-07	0.805182	3.64248e-08	0.186234	0.0085842
	Wet AMD	rs9493650	3869	1.10794e-05	0.717792	4.09214e-06	0.265098	0.0170947
	Wet AMD	rs9513150	3597	1.49891e-08	0.823137	2.98249e-09	0.163773	0.0130903
	Wet AMD	rs9521724	5237	9.38533e-07	0.75588	2.84376e-07	0.229017	0.0151022
	Wet AMD	rs9526446	4351	1.67692e-21	0.767738	4.48434e-22	0.205277	0.0269851
	Wet AMD	rs955620	2546	8.37302e-06	0.850589	1.25594e-06	0.127565	0.0218355
	Wet AMD	rs9573671	4660	0.0351193	0.736961	0.0089882	0.188582	0.0303496
	Wet AMD	rs9650306	3770	0.0397865	0.776489	0.00813019	0.158655	0.0169395
	Wet AMD	rs9791733	3499	1.9582e-19	0.813468	4.21274e-20	0.174992	0.0115395
	Wet AMD	rs9809523	4526	0.0166718	0.790036	0.0036895	0.174822	0.0147807
	Wet AMD	rs9823161	4799	4.48022e-15	0.740611	1.47809e-15	0.244323	0.0150661
	Wet AMD	rs9831084	3687	2.38415e-06	0.802652	5.4977e-07	0.185074	0.0122703
	Wet AMD	rs9879090	3143	1.45491e-07	0.825489	2.81053e-08	0.159449	0.0150617
	Wet AMD	rs9930127	2470	2.35201e-12	0.872917	3.16917e-13	0.11761	0.00947345
	Wet AMD	rs9930360	6683	3.86969e-25	0.608008	2.43967e-25	0.383313	0.00867954
	Wet AMD	rs9936306	2331	1.87378e-07	0.812134	3.78814e-08	0.164162	0.0237033
	Wet AMD	rs9953366	4144	7.63543e-05	0.790358	1.94155e-05	0.200965	0.00858117
	PP.H0= Posterior probability for Hypothesis 0 (no causal variants) in the colocalization analysis.
	PP.H1= Posterior probability for Hypothesis 1 (causal variant for cystatin C) in the colocalization analysis.
	PP.H2= Posterior probability for Hypothesis 2 (causal variant for AMD outcomes) in the colocalization analysis.
	PP.H3= Posterior probability for Hypothesis 3 (distinct causal variants) in the colocalization analysis.
	PP.H4= Posterior probability for Hypothesis 4 (shared causal variants) in the colocalization analysis.
