# Supplementary material for: Potential Causal Effects of Cystatin C on Age-Related Macular Degeneration: A Two-Sample Mendelian Randomization Study
Source: Biomedicines. 2025 Nov 20;13(11):2827. doi: 10.3390/biomedicines13112827 (PMC12650711; doi:10.3390/biomedicines13112827)
Supplement: Supplementary file 1 [file biomedicines-13-02827-s001.zip › Supp Tables S1-S4/Table S4.xlsx]

## Sheet: Sheet1
	Supplementary Table S4 Sensitivity MR analyses excluding PP.H3-dominant loci
	Exposure	Outcome	Methods	N	Odds ratio (95% CI)	p-value
	Cystatin C	AMD
			IVW	425	1.09 (1.01, 1.19)	0.033713
			Weighted median	425	1.08 (0.96, 1.21)	0.200941
			MR-Egger	425	1.03 (0.87, 1.22)	0.751027
			MR-Egger (SIMEX)	425	1.03 (0.87, 1.23)	0.723707
			MR-PRESSO	423	1.09 (1.00, 1.17)	0.037688
	Cystatin C	Dry AMD
			IVW	428	1.11 (1.01, 1.22)	0.0286942
			Weighted median	428	1.10 (0.96, 1.27)	0.163823
			MR-Egger	428	1.12 (0.93, 1.35)	0.249677
			MR-Egger (SIMEX)	428	1.12 (0.92, 1.37)	0.242041
			MR-PRESSO	427	1.09 (1.00, 1.20)	0.0522692
	Cystatin C	Wet AMD
			IVW	419	1.11 (1.01, 1.23)	0.0346319
			Weighted median	419	1.05 (0.91, 1.22)	0.488151
			MR-Egger	419	1.00 (0.82, 1.23)	0.970038
			MR-Egger (SIMEX)	419	1.00 (0.81, 1.24)	0.986747
			MR-PRESSO	416	1.10 (1.00, 1.21)	0.0478729
